# Supplementary material for: De Novo Venom Gland Transcriptome Assembly and Characterization for Calloselasma rhodostoma (Kuhl, 1824), the Malayan Pit Viper from Malaysia: Unravelling Toxin Gene Diversity in a Medically Important Basal Crotaline
Source: Toxins (Basel). 2023 Apr 29;15(5):315. doi: 10.3390/toxins15050315 (PMC10222492; doi:10.3390/toxins15050315)
Supplement: Supplementary file 1 [file toxins-15-00315-s001.zip › Supplementary File S1.xlsx]

## Sheet: annotation_CRM
geneID	geneLength	CR1A_rawfragments(15863848)	CR1A_FPKM	Nr-ID	Nr-Score	Nr-Evalue	Nr-annotation	Nt-ID	Nt-Score	Nt-Evalue	Nt-annotation	Swissprot-ID	Swissprot-Score	Swissprot-Evalue	Swissprot-annotation	COG-Protein-or-Domain	COG-Score	COG-Evalue	COG-ID	COG-Function-Description	KO_id	KEGG-Evalue	KEGG-Score	KEGG-Gene	ko_definition	GO-BiologicalProcess	GO-MolecularFunction	Go-CellularComponent
CL16.Contig1_CR1A	2031	3584889	111265	gi|254799291|sp|P0CB14.1|VM1K_CALRH	864.4	0	RecName: Full=Snake venom metalloproteinase kistomin; Short=SVMP; Flags: Precursor	gi|338855315|gb|HQ414109.1|	1080	0	Crotalus adamanteus metalloproteinase 4 mRNA, complete cds	sp|P0CB14|VM1K_CALRH	864	0	Snake venom metalloproteinase kistomin OS=Calloselasma rhodostoma PE=1 SV=1	--	--	--	--	--	K08614	3e-107	390	acs:100563884	disintegrin and metalloproteinase domain-containing protein 28 [EC:3.4.24.-]	-	-	-
CL146.Contig1_CR1A	699	772698	69682.6	gi|27151656|sp|Q9PVF4.1|PA2BD_CALRH	266.2	1e-69	RecName: Full=Basic phospholipase A2 W6D49; Short=svPLA2; AltName: Full=Phosphatidylcholine 2-acylhydrolase; Flags: Precursor >gi|6073833|gb|AAF03249.1| phospholipase PLA2 precursor [Calloselasma rhodostoma]	gi|6073832|gb|AF104065.1|AF104065	737	0	Calloselasma rhodostoma strain W6 phospholipase PLA2 precursor, mRNA, complete cds	sp|Q9PVF4|PA2BD_CALRH	266	4e-71	Basic phospholipase A2 W6D49 OS=Calloselasma rhodostoma PE=1 SV=1	--	--	--	--	--	K01047	3e-31	135	hsa:5320	phospholipase A2 [EC:3.1.1.4]	GO:0006629//lipid metabolic process	-	-
CL16.Contig2_CR1A	2214	1172723	33389.5	gi|461932|sp|P30403.2|VM2RH_CALRH	991.1	0	RecName: Full=Zinc metalloproteinase/disintegrin; Contains: RecName: Full=Snake venom metalloproteinase rhodostoxin; Short=SVMP; AltName: Full=Hemorrhagic protein; Contains: RecName: Full=Disintegrin rhodostomin; Short=RHO; AltName: Full=Disintegrin kistrin; AltName: Full=Platelet aggregation activation inhibitor; Flags: Precursor >gi|304540|gb|AAA49196.1| precursor [Calloselasma rhodostoma]	gi|304539|gb|L08780.1|CSERHODO	3457	0	Calloselasma rhodostoma precursor, mRNA, complete cds	sp|P30403|VM2RH_CALRH	991	0	Zinc metalloproteinase/disintegrin OS=Calloselasma rhodostoma GN=RHOD PE=1 SV=2	--	--	--	--	--	K08614	6e-133	475	acs:100563884	disintegrin and metalloproteinase domain-containing protein 28 [EC:3.4.24.-]	-	-	-
Unigene6489_CR1A	314	121587	24408.9	gi|469402866|dbj|BAN04688.1|	94.4	1e-18	angiotensin converting enzyme inhibitor and C-type natriuretic peptide precursor [Calloselasma rhodostoma]	gi|469402865|dbj|AB749766.1|	519	1e-144	Calloselasma rhodostoma mRNA for angiotensin converting enzyme inhibitor and C-type natriuretic peptide precursor, complete cds	sp|P68515|BNP_BOTIN	72.4	2e-13	Bradykinin-potentiating and C-type natriuretic peptides OS=Bothrops insularis PE=1 SV=2	--	--	--	--	--	--	--	--	--	--	-	-	-
Unigene16074_CR1A	318	117528	23297.3	gi|469402866|dbj|BAN04688.1|	219.9	2e-56	angiotensin converting enzyme inhibitor and C-type natriuretic peptide precursor [Calloselasma rhodostoma]	gi|469402865|dbj|AB749766.1|	609	1e-171	Calloselasma rhodostoma mRNA for angiotensin converting enzyme inhibitor and C-type natriuretic peptide precursor, complete cds	sp|P01021|BNP_GLOBL	153	1e-37	Bradykinin-potentiating and C-type natriuretic peptides OS=Gloydius blomhoffii PE=1 SV=4	--	--	--	--	--	K12336	7e-14	75.9	acs:100566765	natriuretic peptide C	-	-	-
CL146.Contig2_CR1A	693	241280	21947.2	gi|27151653|sp|Q9PVE9.1|PA2AC_CALRH	268.5	2e-70	RecName: Full=Acidic phospholipase A2 S1E6-c; Short=svPLA2; AltName: Full=Phosphatidylcholine 2-acylhydrolase; Flags: Precursor >gi|6073843|gb|AAF03254.1| phospholipase PLA2 precursor [Calloselasma rhodostoma]	gi|6073842|gb|AF104070.1|AF104070	674	0	Calloselasma rhodostoma strain S1E6-c phospholipase PLA2 precursor, mRNA, complete cds	sp|Q9PVE9|PA2AC_CALRH	268	8e-72	Acidic phospholipase A2 S1E6-c OS=Calloselasma rhodostoma PE=2 SV=1	--	--	--	--	--	K01047	8e-31	134	mdo:100027467	phospholipase A2 [EC:3.1.1.4]	-	-	-
CL2009.Contig1_CR1A	1010	340516	21252.4	gi|469402866|dbj|BAN04688.1|	99	4e-19	angiotensin converting enzyme inhibitor and C-type natriuretic peptide precursor [Calloselasma rhodostoma]	gi|469402865|dbj|AB749766.1|	1824	0	Calloselasma rhodostoma mRNA for angiotensin converting enzyme inhibitor and C-type natriuretic peptide precursor, complete cds	sp|P68515|BNP_BOTIN	81.6	2e-15	Bradykinin-potentiating and C-type natriuretic peptides OS=Bothrops insularis PE=1 SV=2	--	--	--	--	--	K12336	5e-10	65.9	acs:100566765	natriuretic peptide C	-	-	-
CL4052.Contig2_CR1A	751	218383	18330.3	gi|82174507|sp|Q9I840.1|AGGB_AGKRH	323.2	8e-87	RecName: Full=Rhodocytin subunit beta; AltName: Full=Aggretin beta chain; Flags: Precursor >gi|197305035|pdb|3BX4|B Chain B, Crystal Structure Of The Snake Venom Toxin Aggretin >gi|197305037|pdb|3BX4|D Chain D, Crystal Structure Of The Snake Venom Toxin Aggretin >gi|8809814|gb|AAF79953.1| aggretin beta chain [Calloselasma rhodostoma]	gi|8809813|gb|AF244901.1|AF244901	868	0	Calloselasma rhodostoma aggretin beta chain mRNA, partial cds	sp|Q9I840|AGGB_CALRH	323	3e-88	Rhodocytin subunit beta OS=Calloselasma rhodostoma PE=1 SV=1	--	--	--	--	--	K06560	3e-16	85.9	gga:420516	mannose receptor, C type	-	GO:0030246//carbohydrate binding;GO:0046872//metal ion binding	GO:0005576//extracellular region
Unigene11900_CR1A	202	49026	15299.1	gi|26397687|sp|Q8UVU7.1|PA2HB_CERGO	106.7	3e-22	RecName: Full=Basic phospholipase A2 homolog Pgo-K49; Short=svPLA2 homolog; Flags: Precursor >gi|17432520|gb|AAL39066.1|AF374237_1 Lys-49 phospholipase A2-like protein [Cerrophidion godmani]	gi|1177690|emb|X77647.1|	163	4e-37	T.mucrosquamatus phospholipase A2 homolog mRNA	sp|Q92152|PA2H_OVOOK	106	1e-23	Phospholipase A2 homolog PLA2-03 OS=Ovophis okinavensis PE=2 SV=1	--	--	--	--	--	K01047	1e-11	68.6	hsa:5320	phospholipase A2 [EC:3.1.1.4]	GO:0006629//lipid metabolic process	-	-
CL3984.Contig2_CR1A	1377	306541	14032.9	gi|82211845|sp|Q8AWI5.1|VM3HA_GLOHA	803.1	0	RecName: Full=Zinc metalloproteinase-disintegrin halysase; AltName: Full=Snake venom metalloproteinase; Short=SVMP; AltName: Full=Vascular apoptosis-inducing protein; Short=VAP; Flags: Precursor >gi|60729695|pir||JC8056 halysase - Gloydius halys >gi|27465044|gb|AAN39540.1| metalloprotease [Gloydius halys]	gi|82494650|gb|DQ263750.1|	1742	0	Deinagkistrodon acutus agkihagin mRNA, complete cds	sp|Q8AWI5|VM3HA_GLOHA	803	0	Zinc metalloproteinase-disintegrin halysase OS=Gloydius halys PE=1 SV=1	--	--	--	--	--	K08614	7e-136	484	acs:100563884	disintegrin and metalloproteinase domain-containing protein 28 [EC:3.4.24.-]	GO:0006915//apoptotic process;GO:0007155//cell adhesion;GO:0006508//proteolysis	GO:0004222//metalloendopeptidase activity;GO:0008270//zinc ion binding	GO:0005576//extracellular region
CL4052.Contig1_CR1A	831	181922	13799.9	gi|354508940|gb|AER27037.1|	302	2e-80	C-type lectin [Agkistrodon piscivorus leucostoma]	gi|4325093|gb|AF119097.1|AF119097	769	0	Trimeresurus stejnegeri C-type lectin mRNA, complete cds	sp|Q6QX33|LECG_BOTIN	294	1e-79	C-type lectin BiL OS=Bothrops insularis PE=1 SV=1	--	--	--	--	--	K06560	6e-18	91.7	xtr:100493504	mannose receptor, C type	-	GO:0030246//carbohydrate binding;GO:0046872//metal ion binding	GO:0005576//extracellular region
CL146.Contig3_CR1A	699	128736	11609.5	gi|82201335|sp|Q6H3C7.1|PA2AD_TRIST	293.9	4e-78	RecName: Full=Acidic phospholipase A2 Ts-A4; Short=svPLA2; AltName: Full=Phosphatidylcholine 2-acylhydrolase; Flags: Precursor >gi|37785865|gb|AAP48900.1| phospholipase A2 isozyme Ts-A4 [Viridovipera stejnegeri]	gi|37785864|gb|AY211942.1|	739	0	Trimeresurus stejnegeri phospholipase A2 isozyme Ts-A4 mRNA, complete cds	sp|Q6H3C7|PA2AD_TRIST	293	2e-79	Acidic phospholipase A2 Ts-A4 OS=Trimeresurus stejnegeri PE=1 SV=1	--	--	--	--	--	K01047	1e-30	133	oaa:100076775	phospholipase A2 [EC:3.1.1.4]	-	-	-
Unigene24652_CR1A	3327	501500	9501.88	gi|20141785|sp|P81382.2|OXLA_AGKRH	1050	0	RecName: Full=L-amino-acid oxidase; Short=LAAO; Short=LAO; Flags: Precursor >gi|6850960|emb|CAB71136.1| L-amino acid oxidase [Calloselasma rhodostoma]	gi|6850959|emb|AJ271725.1|	4833	0	Calloselasma rhodostoma mRNA for L-amino acid oxidase (laao gene)	sp|P81382|OXLA_CALRH	1050	0	L-amino-acid oxidase OS=Calloselasma rhodostoma PE=1 SV=2	BS_yobN	241	8e-63	COG1231	Monoamine oxidase	K03334	3e-145	517	mdo:100032718	L-amino-acid oxidase [EC:1.4.3.2]	GO:0042742//defense response to bacterium;GO:0044179;GO:0019835//cytolysis;GO:0006915//apoptotic process;GO:0055114//oxidation-reduction process	GO:0046872//metal ion binding;GO:0001716//L-amino-acid oxidase activity;GO:0000166//nucleotide binding	GO:0005576//extracellular region
CL136.Contig1_CR1A	4163	536822	8128.59	gi|113827|sp|P26324.1|VSPF1_CALRH	506.1	6e-141	RecName: Full=Thrombin-like enzyme ancrod; Short=SVTLE; AltName: Full=Fibrinogen-clotting enzyme; AltName: Full=Snake venom serine protease; Short=SVSP; AltName: Full=Venombin A >gi|247212|gb|AAA03254.1| Ancrod=thrombin-like alpha-fibrinogenase [Akistrodon rhodostoma, venom, Peptide, 234 aa]	gi|403077|gb|L07308.1|CSEANC	1951	0	Calloselasma rhodostoma ancrod mRNA, complete cds	sp|P26324|VSPF1_CALRH	506	2e-142	Thrombin-like enzyme ancrod OS=Calloselasma rhodostoma PE=1 SV=1	VC1200	64.7	1e-09	COG5640	Secreted trypsin-like serine protease	K01325	4e-38	161	rno:24523	tissue kallikrein [EC:3.4.21.35]	-	-	-
Unigene19445_CR1A	3015	371932	7776.2	gi|74487330|ref|YP_313674.1|	446.4	4e-123	cytochrome c oxidase subunit III [Ovophis okinavensis] >gi|73760179|dbj|BAE19981.1| cytochrome oxidase (mitochondrion) [Ovophis okinavensis]	gi|73760172|dbj|AB175670.1|	1308	0	Ovophis okinavensis mitochondrial DNA, complete genome	sp|O79552|COX3_DINSE	423	1e-117	Cytochrome c oxidase subunit 3 OS=Dinodon semicarinatum GN=MT-CO3 PE=3 SV=1	mlr7496	223	2e-57	COG1845	Heme/copper-type cytochrome/quinol oxidase, subunit 3	K02262	1e-102	375	ptr:807869	cytochrome c oxidase subunit 3	GO:0019646//aerobic electron transport chain	GO:0004129//cytochrome-c oxidase activity	GO:0016021//integral to membrane;GO:0005739//mitochondrion
Unigene803_CR1A	1508	177662	7426.51	gi|82174508|sp|Q9I841.1|AGGA_AGKRH	298.5	6e-79	RecName: Full=Rhodocytin subunit alpha; AltName: Full=Aggretin alpha chain >gi|193885228|pdb|2VRP|A Chain A, Structure Of Rhodocytin >gi|197305034|pdb|3BX4|A Chain A, Crystal Structure Of The Snake Venom Toxin Aggretin >gi|197305036|pdb|3BX4|C Chain C, Crystal Structure Of The Snake Venom Toxin Aggretin >gi|8809812|gb|AAF79952.1| aggretin alpha chain [Calloselasma rhodostoma]	gi|8809811|gb|AF244900.1|AF244900	809	0	Calloselasma rhodostoma aggretin alpha chain mRNA, partial cds	sp|Q9I841|AGGA_CALRH	298	2e-80	Rhodocytin subunit alpha OS=Calloselasma rhodostoma PE=1 SV=1	--	--	--	--	--	K06793	3e-14	80.9	xtr:100101672	chondroitin sulfate proteoglycan 2 (versican)	-	GO:0030246//carbohydrate binding;GO:0046872//metal ion binding	GO:0005576//extracellular region
Unigene19444_CR1A	2708	202802	4720.79	gi|224588087|ref|YP_002640612.1|	669.1	0	cytochrome c oxidase subunit I [Viridovipera stejnegeri stejnegeri] >gi|224037277|gb|ACN37848.1| cytochrome c oxidase subunit 1 [Viridovipera stejnegeri stejnegeri]	gi|224037274|gb|FJ752492.1|	1909	0	Viridovipera stejnegeri stejnegeri mitochondrion, complete genome	sp|O79548|COX1_DINSE	661	0	Cytochrome c oxidase subunit 1 OS=Dinodon semicarinatum GN=MT-CO1 PE=3 SV=1	RC0553	456	1e-127	COG0843	Heme/copper-type cytochrome/quinol oxidases, subunit 1	K02256	5e-160	565	tgu:3950792	cytochrome c oxidase subunit 1 [EC:1.9.3.1]	GO:0009060//aerobic respiration;GO:0006119//oxidative phosphorylation;GO:0022900//electron transport chain	GO:0009055//electron carrier activity;GO:0005506//iron ion binding;GO:0020037//heme binding;GO:0004129//cytochrome-c oxidase activity	GO:0005743//mitochondrial inner membrane;GO:0070469//respiratory chain;GO:0016021//integral to membrane
CL16.Contig6_CR1A	166	10843	4117.49	--	--	--	--	gi|226918750|gb|FJ790445.1|	178	5e-42	Bothrops jararaca toxin 1 (Tox1) gene, 3' UTR	--	--	--	--	--	--	--	--	--	--	--	--	--	--	-	-	-
CL1547.Contig1_CR1A	3182	197259	3907.76	gi|63146076|gb|AAY33972.1|	964.9	0	PDI [Oxyuranus scutellatus scutellatus]	gi|63146075|gb|AY691666.1|	3150	0	Oxyuranus scutellatus scutellatus PDI mRNA, complete cds	sp|P09102|PDIA1_CHICK	849	0	Protein disulfide-isomerase OS=Gallus gallus GN=P4HB PE=1 SV=3	SPAC1F5.02	246	2e-64	COG0526	Thiol-disulfide isomerase and thioredoxins	K09580	0	915	acs:100553107	protein disulfide-isomerase A1 [EC:5.3.4.1]	GO:0006662//glycerol ether metabolic process;GO:0006629//lipid metabolic process;GO:0006457//protein folding;GO:0045454//cell redox homeostasis;GO:0042157//lipoprotein metabolic process;GO:0018401//peptidyl-proline hydroxylation to 4-hydroxy-L-proline;GO:0030198//extracellular matrix organization	GO:0003756//protein disulfide isomerase activity;GO:0004656//procollagen-proline 4-dioxygenase activity;GO:0009055//electron carrier activity;GO:0046982//protein heterodimerization activity;GO:0015035//protein disulfide oxidoreductase activity	GO:0005793//endoplasmic reticulum-Golgi intermediate compartment;GO:0009986//cell surface;GO:0042470//melanosome;GO:0005788//endoplasmic reticulum lumen;GO:0005576//extracellular region;GO:0005886//plasma membrane
CL4020.Contig1_CR1A	1712	104346	3842.05	gi|166216293|sp|P0C616.1|PA2HA_BOTAS	90.1	3e-16	RecName: Full=Basic phospholipase A2 homolog 4a; Short=svPLA2 homolog; AltName: Full=Myotoxin IVa; Flags: Precursor >gi|164421989|gb|ABY55159.1| myotoxin IVa [Bothrops asper]	gi|1490196|dbj|D49390.1|	396	1e-106	Ovophis okinavensis gene for phospholipase A2, complete cds	sp|P0C616|PA2HA_BOTAS	90.1	1e-17	Basic phospholipase A2 homolog 4a OS=Bothrops asper PE=1 SV=1	--	--	--	--	--	K01047	2e-10	68.2	mmu:26970	phospholipase A2 [EC:3.1.1.4]	GO:0042742//defense response to bacterium;GO:0006954//inflammatory response;GO:0016042//lipid catabolic process;GO:0006644//phospholipid metabolic process	GO:0004623//phospholipase A2 activity;GO:0005509//calcium ion binding	GO:0005576//extracellular region
CL2989.Contig3_CR1A	5125	311017	3825.44	gi|327287254|ref|XP_003228344.1|	817	0	PREDICTED: cysteine-rich secretory protein LCCL domain-containing 2-like [Anolis carolinensis]	gi|334313086|ref|XM_001375058.2|	194	3e-45	PREDICTED: Monodelphis domestica cysteine-rich secretory protein LCCL domain containing 2 (CRISPLD2), mRNA	sp|Q9H0B8|CRLD2_HUMAN	749	0	Cysteine-rich secretory protein LCCL domain-containing 2 OS=Homo sapiens GN=CRISPLD2 PE=1 SV=1	YJL078c_1	63.2	5e-09	COG2340	Uncharacterized protein with SCP/PR1 domains	K06560	5e-08	62	cin:100186027	mannose receptor, C type	-	-	-
Unigene23002_CR1A	358	14052	2474.27	--	--	--	--	gi|32396013|gb|AY251282.1|	408	1e-111	Bothrops jararacussu serine protease mRNA, complete cds	--	--	--	--	--	--	--	--	--	--	--	--	--	--	-	-	-
Unigene19941_CR1A	5532	215211	2452.3	gi|164420861|ref|YP_001648771.1|	66.6	1e-08	NADH dehydrogenase subunit 5 [Deinagkistrodon acutus] >gi|84371445|gb|ABC55900.1| NADH dehydrogenase subunit 5 [Deinagkistrodon acutus] >gi|194395426|gb|ACF60264.1| NADH dehydrogenase subunit 5 [Deinagkistrodon acutus]	gi|32350789|gb|AY223562.1|	1404	0	Calloselasma rhodostoma specimen-voucher UTA-R22247 cytochrome b (cytb) gene, partial cds; mitochondrial gene for mitochondrial product	sp|O79556|NU5M_DINSE	735	0	NADH-ubiquinone oxidoreductase chain 5 OS=Dinodon semicarinatum GN=MT-ND5 PE=3 SV=1	RC0359	302	4e-81	COG1290	Cytochrome b subunit of the bc complex	K03883	1e-152	542	acs:6385976	NADH-ubiquinone oxidoreductase chain 5 [EC:1.6.5.3]	GO:0042773//ATP synthesis coupled electron transport	GO:0008137//NADH dehydrogenase (ubiquinone) activity	GO:0005743//mitochondrial inner membrane;GO:0070469//respiratory chain;GO:0016021//integral to membrane
Unigene731_CR1A	1510	52567	2194.46	gi|281307052|pdb|3GPR|C	275.8	4e-72	Chain C, Crystal Structure Of Rhodocetin	gi|33341209|gb|AF354924.1|	831	0	Trimeresurus stejnegeri stejaggregin-A alpha chain mRNA, complete cds	sp|Q71RQ1|STAA_TRIST	275	1e-73	Stejaggregin-A subunit alpha OS=Trimeresurus stejnegeri PE=2 SV=1	--	--	--	--	--	K06560	3e-15	84	xtr:100036697	mannose receptor, C type	-	-	-
CL653.Contig2_CR1A	605	16949	1765.96	gi|4378025|gb|AAD19348.1|	63.5	7e-09	reverse transcriptase-like protein [Takifugu rubripes]	gi|808895|dbj|D31777.1|TFLGTFTBPA	121	4e-24	Trimeresurus flavoviridis gTfTBP gene for TATA-box binding protein, complete cds	--	--	--	--	--	--	--	--	--	--	--	--	--	--	-	-	-
CL16.Contig5_CR1A	164	4471	1718.51	--	--	--	--	gi|83523635|emb|AM039696.1|	214	9e-53	Echis ocellatus mRNA for Group III snake venom metalloproteinase (Svmp3-Eoc22 gene), clone Eo_venom_05A01	--	--	--	--	--	--	--	--	--	--	--	--	--	--	-	-	-
Unigene6497_CR1A	2227	56124	1588.62	gi|327264037|ref|XP_003216823.1|	829.3	0	PREDICTED: calreticulin-like [Anolis carolinensis]	gi|463527089|gb|GAFZ01011089.1|	1265	0	TSA: Anolis carolinensis comp404_c0_seq1 transcribed RNA sequence	sp|P14211|CALR_MOUSE	739	0	Calreticulin OS=Mus musculus GN=Calr PE=1 SV=1	YPL009c_1	54.7	7e-07	COG1293	Predicted RNA-binding protein homologous to eukaryotic snRNP	K08057	0	829	acs:100560763	calreticulin	GO:0055007//cardiac muscle cell differentiation;GO:0045665//negative regulation of neuron differentiation;GO:0002479//antigen processing and presentation of exogenous peptide antigen via MHC class I, TAP-dependent;GO:0008284//positive regulation of cell proliferation;GO:0043687//post-translational protein modification;GO:0030866//cortical actin cytoskeleton organization;GO:0061077//chaperone-medi…	GO:0051087//chaperone binding;GO:0005506//iron ion binding;GO:0051082//unfolded protein binding;GO:0031625//ubiquitin protein ligase binding;GO:0042562//hormone binding;GO:0044183//protein binding involved in protein folding;GO:0030246//carbohydrate binding;GO:0001849//complement component C1q binding;GO:0005178//integrin binding;GO:0003729//mRNA binding;GO:0050681//androgen receptor binding;GO:0…	GO:0030496//midbody;GO:0005829//cytosol;GO:0005615//extracellular space;GO:0005844//polysome;GO:0005578//proteinaceous extracellular matrix;GO:0001669//acrosomal vesicle;GO:0048471//perinuclear region of cytoplasm;GO:0042824//MHC class I peptide loading complex;GO:0005794//Golgi apparatus;GO:0009897//external side of plasma membrane;GO:0071556//integral to lumenal side of endoplasmic reticulum me…
CL442.Contig2_CR1A	2490	62693	1587.13	gi|74487324|ref|YP_313668.1|	520.8	1e-145	NADH dehydrogenase subunit 1 [Ovophis okinavensis] >gi|73760173|dbj|BAE19975.1| NADH dehydrogenase subunit 1 (mitochondrion) [Ovophis okinavensis]	gi|155970507|gb|EF669477.1|	753	0	Agkistrodon piscivorus mitochondrion, complete genome	sp|O79546|NU1M_DINSE	476	1e-133	NADH-ubiquinone oxidoreductase chain 1 OS=Dinodon semicarinatum GN=MT-ND1 PE=3 SV=1	RP796	251	3e-66	COG1005	NADH:ubiquinone oxidoreductase subunit 1 (chain H)	K03878	7e-108	392	acs:6385981	NADH-ubiquinone oxidoreductase chain 1 [EC:1.6.5.3]	GO:0055114//oxidation-reduction process	GO:0008137//NADH dehydrogenase (ubiquinone) activity	GO:0016021//integral to membrane;GO:0005739//mitochondrion
CL2309.Contig1_CR1A	517	12764	1556.28	gi|3287904|sp|P81398.1|RHCB_AGKRH	283.5	2e-75	RecName: Full=Rhodocetin subunit beta >gi|60593472|pdb|1SB2|B Chain B, High Resolution Structure Determination Of Rhodocetin >gi|281307051|pdb|3GPR|B Chain B, Crystal Structure Of Rhodocetin	gi|3882116|dbj|AB019615.1|	139	1e-29	Agkistrodon blomhoffi mRNA for mamushigin alpha, complete cds	sp|P81398|RHCB_CALRH	283	1e-76	Rhodocetin subunit beta OS=Calloselasma rhodostoma PE=1 SV=1	--	--	--	--	--	K06560	3e-12	71.6	ssc:100622105	mannose receptor, C type	-	GO:0030246//carbohydrate binding	GO:0005576//extracellular region
Unigene19942_CR1A	330	8056	1538.85	gi|74487331|ref|YP_313675.1|	135.6	7e-31	NADH dehydrogenase subunit 3 [Ovophis okinavensis] >gi|73760180|dbj|BAE19982.1| NADH dehydrogenase subunit 3 (mitochondrion) [Ovophis okinavensis]	gi|194395429|gb|EU913477.1|	206	5e-50	Gloydius blomhoffi brevicaudus mitochondrion, complete genome	sp|O79553|NU3M_DINSE	118	3e-27	NADH-ubiquinone oxidoreductase chain 3 OS=Dinodon semicarinatum GN=MT-ND3 PE=3 SV=1	RP357	72.4	2e-13	COG0838	NADH:ubiquinone oxidoreductase subunit 3 (chain A)	K03880	2e-18	90.9	acs:6385979	NADH-ubiquinone oxidoreductase chain 3 [EC:1.6.5.3]	GO:0022900//electron transport chain	GO:0008137//NADH dehydrogenase (ubiquinone) activity	GO:0070469//respiratory chain;GO:0031966//mitochondrial membrane
Unigene6496_CR1A	1586	38588	1533.7	gi|212274308|ref|NP_001085717.2|	164.9	1e-38	selenoprotein M precursor [Xenopus laevis] >gi|190358766|sp|Q6GP98.2|SELM_XENLA RecName: Full=Selenoprotein M; Short=SelM; Flags: Precursor	gi|463427055|gb|GAFZ01045138.1|	75.8	6e-10	TSA: Anolis carolinensis comp2150_c0_seq1 transcribed RNA sequence	sp|Q6GP98|SELM_XENLA	164	4e-40	Selenoprotein M OS=Xenopus laevis GN=sepm PE=2 SV=2	--	--	--	--	--	K00235	2e-06	55.1	dsi:Dsim_GD17417	succinate dehydrogenase (ubiquinone) iron-sulfur subunit [EC:1.3.5.1]	-	-	GO:0005730//nucleolus;GO:0005783//endoplasmic reticulum;GO:0005794//Golgi apparatus
CL136.Contig11_CR1A	546	12842	1482.63	--	--	--	--	gi|338855335|gb|HQ414119.1|	168	2e-38	Crotalus adamanteus serine proteinase 3 mRNA, complete cds	--	--	--	--	--	--	--	--	--	--	--	--	--	--	-	-	-
Unigene6498_CR1A	1871	40991	1381.04	gi|45383890|ref|NP_989441.1|	834.3	0	protein disulfide-isomerase A3 precursor [Gallus gallus] >gi|82243463|sp|Q8JG64.1|PDIA3_CHICK RecName: Full=Protein disulfide-isomerase A3; AltName: Full=Endoplasmic reticulum resident protein 57; Short=ER protein 57; Short=ERp57; AltName: Full=Glucose-regulated thiol oxidoreductase 58 kDa protein; Flags: Precursor >gi|22651801|gb|AAM82759.1| glucose regulated thiol oxidoreductase protein precurs…	gi|463546256|gb|GAFZ01004577.1|	924	0	TSA: Anolis carolinensis comp140_c0_seq1 transcribed RNA sequence	sp|Q8JG64|PDIA3_CHICK	834	0	Protein disulfide-isomerase A3 OS=Gallus gallus GN=PDIA3 PE=2 SV=1	SPAC1F5.02	278	2e-74	COG0526	Thiol-disulfide isomerase and thioredoxins	K08056	0	834	gga:373899	protein disulfide isomerase family A, member 3 [EC:5.3.4.1]	GO:0006457//protein folding;GO:0002479//antigen processing and presentation of exogenous peptide antigen via MHC class I, TAP-dependent;GO:0045454//cell redox homeostasis;GO:0043065//positive regulation of apoptotic process;GO:0007165//signal transduction;GO:0006662//glycerol ether metabolic process;GO:0043687//post-translational protein modification;GO:0006606//protein import into nucleus;GO:000…	GO:0015035//protein disulfide oxidoreductase activity;GO:0004197//cysteine-type endopeptidase activity;GO:0004629//phospholipase C activity;GO:0005515//protein binding;GO:0003756//protein disulfide isomerase activity;GO:0009055//electron carrier activity	GO:0005788//endoplasmic reticulum lumen;GO:0042470//melanosome;GO:0009986//cell surface
Unigene24653_CR1A	772	14648	1196.06	gi|327278842|ref|XP_003224169.1|	364.8	2e-99	PREDICTED: ferritin heavy chain-like [Anolis carolinensis]	gi|468364138|gb|GAGG010977065.1|	559	1e-156	TSA: Anolis carolinensis k51:4382464 transcribed RNA sequence	sp|P08267|FRIH_CHICK	354	1e-97	Ferritin heavy chain OS=Gallus gallus GN=FTH PE=2 SV=2	AF0834	88.6	1e-17	COG1528	Ferritin-like protein	K00522	3e-100	364	acs:100552014	ferritin heavy chain [EC:1.16.3.1]	GO:0055114//oxidation-reduction process;GO:0006955//immune response;GO:0006880//intracellular sequestering of iron ion;GO:0006826//iron ion transport;GO:0048147//negative regulation of fibroblast proliferation	GO:0008199//ferric iron binding;GO:0004322//ferroxidase activity	GO:0005739//mitochondrion
CL33.Contig4_CR1A	3485	63978	1157.23	gi|395455152|sp|B6EWW8.1|V5NTD_GLOBR	1085.9	0	RecName: Full=Snake venom 5&apos;-nucleotidase; Short=5&apos;-NT; AltName: Full=Ecto-5&apos;-nucleotidase; Flags: Precursor >gi|211926756|dbj|BAG82602.1| ecto-5&apos;-nucleotidase [Gloydius brevicaudus]	gi|211926755|dbj|AB332405.1|	3495	0	Gloydius blomhoffi brevicaudus mRNA for ecto-5'-nucleotidase, complete cds, clone: Abr5Nuc10	sp|B6EWW8|V5NTD_GLOBR	1085	0	Snake venom 5'-nucleotidase OS=Gloydius brevicaudus PE=2 SV=1	mlr3017_1	336	2e-91	COG0737	5'-nucleotidase/2',3'-cyclic phosphodiesterase and related esterases	K01081	0	759	ssc:100157995	5'-nucleotidase [EC:3.1.3.5]	GO:0050728//negative regulation of inflammatory response;GO:0046086//adenosine biosynthetic process;GO:0006259//DNA metabolic process;GO:0006144//purine nucleobase metabolic process;GO:0006196//AMP catabolic process;GO:0006206//pyrimidine nucleobase metabolic process;GO:0046135//pyrimidine nucleoside catabolic process	GO:0000166//nucleotide binding;GO:0046872//metal ion binding;GO:0008253//5'-nucleotidase activity	GO:0031225//anchored to membrane;GO:0005737//cytoplasm;GO:0070062//extracellular vesicular exosome;GO:0005886//plasma membrane
CL4052.Contig4_CR1A	624	11146	1125.97	gi|82134956|sp|Q8JIV8.1|SVLEC_AGKAC	275.4	1e-72	RecName: Full=C-type lectin clone 2100755; Flags: Precursor >gi|20562941|gb|AAM22788.1| C-type lectin [Deinagkistrodon acutus]	gi|338855285|gb|HQ414094.1|	706	0	Crotalus adamanteus C-type lectin 6 mRNA, complete cds	sp|Q8JIV8|SVLEC_DEIAC	275	5e-74	C-type lectin clone 2100755 OS=Deinagkistrodon acutus PE=2 SV=1	--	--	--	--	--	K06560	3e-17	88.6	gga:420516	mannose receptor, C type	-	GO:0030246//carbohydrate binding	GO:0005576//extracellular region
Unigene24657_CR1A	525	9199	1104.52	gi|327275475|ref|XP_003222499.1|	275.4	8e-73	PREDICTED: 60S ribosomal protein L27-like [Anolis carolinensis]	gi|38195931|gb|AY357074.1|	803	0	Ophiophagus hannah ribosomal protein L27-like mRNA, complete sequence	sp|P61354|RL27_RAT	273	1e-73	60S ribosomal protein L27 OS=Rattus norvegicus GN=Rpl27 PE=2 SV=2	YDR471w	168	5e-42	COG2163	Ribosomal protein L14E/L6E/L27E	K02901	1e-73	275	acs:100561450	large subunit ribosomal protein L27e	GO:0006413//translational initiation;GO:0019083//viral transcription;GO:0006414//translational elongation;GO:0006415//translational termination;GO:0006614//SRP-dependent cotranslational protein targeting to membrane;GO:0000184//nuclear-transcribed mRNA catabolic process, nonsense-mediated decay	GO:0003735//structural constituent of ribosome	GO:0022625//cytosolic large ribosomal subunit
Unigene24655_CR1A	517	8997	1096.98	gi|88909649|sp|P84175.2|RS12_CHICK	265.8	6e-70	RecName: Full=40S ribosomal protein S12	gi|468302312|gb|GAGG011007768.1|	563	1e-157	TSA: Anolis carolinensis k51:5948478 transcribed RNA sequence	sp|P84175|RS12_CHICK	265	3e-71	40S ribosomal protein S12 OS=Gallus gallus GN=RPS12 PE=1 SV=2	SPCC962.04	159	2e-39	COG1358	Ribosomal protein HS6-type (S12/L30/L7a)	K02951	9e-71	265	gga:421698	small subunit ribosomal protein S12e	GO:0006413//translational initiation;GO:0019083//viral transcription;GO:0006414//translational elongation;GO:0006415//translational termination;GO:0006614//SRP-dependent cotranslational protein targeting to membrane;GO:0000184//nuclear-transcribed mRNA catabolic process, nonsense-mediated decay	GO:0003735//structural constituent of ribosome	GO:0005739//mitochondrion;GO:0022627//cytosolic small ribosomal subunit
Unigene24478_CR1A	1517	25698	1067.84	--	--	--	--	gi|238742461|gb|GQ192590.1|	93.7	2e-15	Agkistrodon contortrix clone E33DIFJ02JTN98 microsatellite sequence >gi|238748498|gb|GQ198627.1| Agkistrodon contortrix clone E33DIFJ02GJFXF microsatellite sequence	--	--	--	--	--	--	--	--	--	--	--	--	--	--	-	-	-
CL4015.Contig1_CR1A	4340	73176	1062.85	gi|449061870|sp|F8S101.1|PLB_CROAD	1069.7	0	RecName: Full=Phospholipase B; Short=PLB; Flags: Precursor >gi|338855308|gb|AEJ31983.1| phospholipase B [Crotalus adamanteus]	gi|338855307|gb|HQ414105.1|	2831	0	Crotalus adamanteus phospholipase B mRNA, complete cds	sp|F8S101|PLB_CROAD	1069	0	Phospholipase B OS=Crotalus adamanteus PE=2 SV=1	--	--	--	--	--	--	--	--	--	--	GO:0016042//lipid catabolic process	GO:0016787//hydrolase activity	GO:0005576//extracellular region
Unigene24659_CR1A	1076	18032	1056.39	gi|327278514|ref|XP_003224007.1|	595.9	1e-168	PREDICTED: 40S ribosomal protein SA-like [Anolis carolinensis]	gi|463513947|gb|GAFZ01015553.1|	1007	0	TSA: Anolis carolinensis comp74_c106_seq1 transcribed RNA sequence	sp|B5FXT6|RSSA_TAEGU	593	3e-169	40S ribosomal protein SA OS=Taeniopygia guttata GN=RPSA PE=2 SV=1	SPBC685.06	314	1e-85	COG0052	Ribosomal protein S2	K02998	1e-169	595	acs:100567867	small subunit ribosomal protein SAe	GO:0000184//nuclear-transcribed mRNA catabolic process, nonsense-mediated decay;GO:0006415//translational termination;GO:0006413//translational initiation;GO:0000028//ribosomal small subunit assembly;GO:0000447//endonucleolytic cleavage in ITS1 to separate SSU-rRNA from 5.8S rRNA and LSU-rRNA from tricistronic rRNA transcript (SSU-rRNA, 5.8S rRNA, LSU-rRNA);GO:0016337//cell-cell adhesion;GO:00064…	GO:0043236//laminin binding;GO:0043022//ribosome binding;GO:0005055//laminin receptor activity;GO:0003735//structural constituent of ribosome	GO:0005604//basement membrane;GO:0043025//neuronal cell body;GO:0030686//90S preribosome;GO:0005886//plasma membrane;GO:0005634//nucleus;GO:0022627//cytosolic small ribosomal subunit
Unigene24656_CR1A	511	8214	1013.27	gi|470620201|ref|XP_004318392.1|	281.6	1e-74	PREDICTED: 60S ribosomal protein L23 [Tursiops truncatus]	gi|464835674|gb|GACT011548223.1|	428	1e-116	TSA: Anolis carolinensis k81:544385 transcribed RNA sequence	sp|P62832|RL23_RAT	279	2e-75	60S ribosomal protein L23 OS=Rattus norvegicus GN=Rpl23 PE=2 SV=1	SPCC1322.11	227	9e-60	COG0093	Ribosomal protein L14	K02894	9e-76	282	oaa:100078781	large subunit ribosomal protein L23e	GO:0006413//translational initiation;GO:0019083//viral transcription;GO:0006414//translational elongation;GO:0006415//translational termination;GO:0006614//SRP-dependent cotranslational protein targeting to membrane;GO:0006610//ribosomal protein import into nucleus;GO:0000184//nuclear-transcribed mRNA catabolic process, nonsense-mediated decay	GO:0003735//structural constituent of ribosome;GO:0005515//protein binding	GO:0005730//nucleolus;GO:0022625//cytosolic large ribosomal subunit
Unigene24654_CR1A	531	8451	1003.24	gi|224046266|ref|XP_002198037.1|	236.5	4e-61	PREDICTED: 40S ribosomal protein S20 [Taeniopygia guttata] >gi|363730787|ref|XP_428540.3| PREDICTED: uncharacterized protein LOC430990 [Gallus gallus] >gi|387913924|gb|AFK10571.1| hypothetical protein [Callorhinchus milii]	gi|71725688|gb|DQ084045.1|	589	1e-165	Oxyuranus scutellatus 40S ribosomal protein S20 mRNA, partial cds	sp|P23403|RS20_XENLA	233	2e-61	40S ribosomal protein S20 OS=Xenopus laevis GN=rps20 PE=1 SV=1	SPCC576.09	171	6e-43	COG0051	Ribosomal protein S10	K02969	6e-62	236	tgu:100227916	small subunit ribosomal protein S20e	GO:0006413//translational initiation;GO:0019083//viral transcription;GO:0006414//translational elongation;GO:0006415//translational termination;GO:0006614//SRP-dependent cotranslational protein targeting to membrane;GO:0000184//nuclear-transcribed mRNA catabolic process, nonsense-mediated decay	GO:0003723//RNA binding;GO:0003735//structural constituent of ribosome	GO:0022627//cytosolic small ribosomal subunit
Unigene6499_CR1A	883	13644	974.03	gi|465951585|gb|EMP24441.1|	503.8	4e-141	60S acidic ribosomal protein P0 [Chelonia mydas]	gi|463590445|gb|GAGA01721659.1|	759	0	TSA: Anolis carolinensis k86_689582 transcribed RNA sequence	sp|P47826|RLA0_CHICK	503	2e-142	60S acidic ribosomal protein P0 OS=Gallus gallus GN=RPLP0 PE=2 SV=1	YLR340w	299	5e-81	COG0244	Ribosomal protein L10	K02941	6e-142	503	tgu:100227600	large subunit ribosomal protein LP0	GO:0006413//translational initiation;GO:0019083//viral transcription;GO:0006414//translational elongation;GO:0042254//ribosome biogenesis;GO:0006415//translational termination;GO:0019048//virus-host interaction;GO:0006614//SRP-dependent cotranslational protein targeting to membrane;GO:0000184//nuclear-transcribed mRNA catabolic process, nonsense-mediated decay	GO:0003723//RNA binding;GO:0003735//structural constituent of ribosome;GO:0005515//protein binding	GO:0022625//cytosolic large ribosomal subunit;GO:0005634//nucleus
Unigene21240_CR1A	4107	62882	965.146	gi|403334965|gb|EJY66653.1|	60.1	1e-06	hypothetical protein OXYTRI_13058 [Oxytricha trifallax]	gi|56968080|gb|AY859626.1|	2565	0	Chrysemys sp. JM-2004 internal transcribed spacer 2 and 28S ribosomal RNA gene, partial sequence	sp|P02457|CO1A1_CHICK	76.6	4e-13	Collagen alpha-1(I) chain OS=Gallus gallus GN=COL1A1 PE=1 SV=3	Rv3876	60.1	3e-08	COG0455	ATPases involved in chromosome partitioning	K05287	2e-30	79	oaa:100077127	phosphatidylinositol glycan, class F [EC:2.7.-.-]	GO:0009303//rRNA transcription;GO:0008283//cell proliferation	GO:0003700//sequence-specific DNA binding transcription factor activity;GO:0008134//transcription factor binding;GO:0003690//double-stranded DNA binding	-
Unigene24481_CR1A	230	3145	861.954	gi|13959616|sp|O13058.1|VSP3_PROFL	144.4	1e-33	RecName: Full=Snake venom serine protease 3; Short=SVSP 3; Flags: Precursor >gi|2114118|dbj|BAA19978.1| serine protease [Trimeresurus flavoviridis]	gi|2114117|dbj|D67080.1|	321	8e-85	Trimeresurus flavoviridis mRNA for serine protease, complete cds	sp|O13058|VSP3_PROFL	144	4e-35	Snake venom serine protease 3 OS=Protobothrops flavoviridis GN=TLF3 PE=2 SV=1	--	--	--	--	--	K08667	4e-11	66.6	aml:100475924	kallikrein 6 (neurosin, zyme) [EC:3.4.21.-]	-	-	-
Unigene24658_CR1A	467	6049	816.504	gi|363730185|ref|XP_001236152.2|	139.8	3e-32	PREDICTED: protein transport protein Sec61 subunit gamma [Gallus gallus]	gi|466991451|gb|GAGC010841280.1|	268	2e-68	TSA: Anolis carolinensis k36:17651406 transcribed RNA sequence	sp|P60060|SC61G_MOUSE	137	7e-33	Protein transport protein Sec61 subunit gamma OS=Mus musculus GN=Sec61g PE=2 SV=1	SPAC4G8.02c	76.3	2e-14	COG2443	Preprotein translocase subunit Sss1	K07342	2e-32	137	ptr:387278	protein transport protein SEC61 subunit gamma and related proteins	GO:0006412//translation;GO:0002479//antigen processing and presentation of exogenous peptide antigen via MHC class I, TAP-dependent;GO:0006614//SRP-dependent cotranslational protein targeting to membrane	GO:0015450//P-P-bond-hydrolysis-driven protein transmembrane transporter activity	GO:0030176//integral to endoplasmic reticulum membrane
Unigene24482_CR1A	3212	41317	810.858	gi|327259929|ref|XP_003214788.1|	770	0	PREDICTED: nucleobindin-2-like [Anolis carolinensis]	gi|463224416|gb|GAFZ01085416.1|	1065	0	TSA: Anolis carolinensis comp5901_c0_seq1 transcribed RNA sequence	sp|P80303|NUCB2_HUMAN	664	0	Nucleobindin-2 OS=Homo sapiens GN=NUCB2 PE=1 SV=2	aq_1006	53.9	2e-06	COG0419	ATPase involved in DNA repair	K12385	2e-85	318	isc:IscW_ISCW020300	Niemann-Pick C1 protein	-	GO:0003677//DNA binding;GO:0005515//protein binding;GO:0005509//calcium ion binding	GO:0005615//extracellular space;GO:0005794//Golgi apparatus;GO:0005640//nuclear outer membrane;GO:0005886//plasma membrane;GO:0005793//endoplasmic reticulum-Golgi intermediate compartment;GO:0005829//cytosol;GO:0005783//endoplasmic reticulum
Unigene24662_CR1A	1006	12815	802.994	gi|327290569|ref|XP_003229995.1|	576.6	6e-163	PREDICTED: 40S ribosomal protein S2-like [Anolis carolinensis]	gi|71725682|gb|DQ084042.1|	1148	0	Oxyuranus scutellatus 40S ribosomal protein S2 mRNA, partial cds	sp|P15880|RS2_HUMAN	556	3e-158	40S ribosomal protein S2 OS=Homo sapiens GN=RPS2 PE=1 SV=2	SPCC576.08c	343	3e-94	COG0098	Ribosomal protein S5	K02981	8e-164	576	acs:100559566	small subunit ribosomal protein S2e	GO:0000184//nuclear-transcribed mRNA catabolic process, nonsense-mediated decay;GO:0006415//translational termination;GO:0071353//cellular response to interleukin-4;GO:0000028//ribosomal small subunit assembly;GO:0006414//translational elongation;GO:0001731//formation of translation preinitiation complex;GO:0019083//viral transcription;GO:0006614//SRP-dependent cotranslational protein targeting t…	GO:0003735//structural constituent of ribosome;GO:0003723//RNA binding;GO:0032403//protein complex binding;GO:0017134//fibroblast growth factor binding	GO:0005654//nucleoplasm;GO:0005730//nucleolus;GO:0022627//cytosolic small ribosomal subunit
Unigene6493_CR1A	620	7680	780.838	gi|327287930|ref|XP_003228681.1|	385.2	1e-105	PREDICTED: 40S ribosomal protein S4-like [Anolis carolinensis]	gi|402746753|ref|NM_001245311.2|	478	1e-131	Taeniopygia guttata ribosomal protein S4-like (LOC100190014), mRNA	sp|P47836|RS4_CHICK	382	4e-106	40S ribosomal protein S4 OS=Gallus gallus GN=RPS4 PE=2 SV=2	SPBC19F8.08	303	1e-82	COG1471	Ribosomal protein S4E	K02987	2e-106	385	acs:100555038	small subunit ribosomal protein S4e	GO:0000184//nuclear-transcribed mRNA catabolic process, nonsense-mediated decay;GO:0006415//translational termination;GO:0006413//translational initiation;GO:0007275//multicellular organismal development;GO:0006414//translational elongation;GO:0045727//positive regulation of translation;GO:0008284//positive regulation of cell proliferation;GO:0019083//viral transcription;GO:0006614//SRP-dependent…	GO:0003735//structural constituent of ribosome;GO:0019843//rRNA binding	GO:0005844//polysome;GO:0022627//cytosolic small ribosomal subunit
Unigene24660_CR1A	525	6433	772.406	gi|327269474|ref|XP_003219519.1|	222.2	8e-57	PREDICTED: 60S acidic ribosomal protein P1-like [Anolis carolinensis]	gi|463899700|gb|GAGA01567060.1|	347	3e-92	TSA: Anolis carolinensis k56_3470710 transcribed RNA sequence	sp|P18660|RLA1_CHICK	216	3e-56	60S acidic ribosomal protein P1 OS=Gallus gallus GN=RPLP1 PE=3 SV=1	SPBC3B9.13c	116	2e-26	COG2058	Ribosomal protein L12E/L44/L45/RPP1/RPP2	K02942	1e-57	222	acs:100555464	large subunit ribosomal protein LP1	GO:0006413//translational initiation;GO:0019083//viral transcription;GO:0006414//translational elongation;GO:0006415//translational termination;GO:0006614//SRP-dependent cotranslational protein targeting to membrane;GO:0000184//nuclear-transcribed mRNA catabolic process, nonsense-mediated decay	GO:0003723//RNA binding;GO:0003735//structural constituent of ribosome;GO:0005515//protein binding	GO:0022625//cytosolic large ribosomal subunit
Unigene24661_CR1A	596	6952	735.284	gi|334313876|ref|XP_001368281.2|	266.9	4e-70	PREDICTED: hypothetical protein LOC100013927 [Monodelphis domestica]	gi|31747343|gb|AY299655.1|	728	0	Bothrops jararacussu ribosomal protein mRNA, complete cds	sp|P62850|RS24_RAT	262	3e-70	40S ribosomal protein S24 OS=Rattus norvegicus GN=Rps24 PE=2 SV=1	SPBC17G9.07	162	3e-40	COG2004	Ribosomal protein S24E	K02974	9e-72	269	oaa:100093321	small subunit ribosomal protein S24e	GO:0000184//nuclear-transcribed mRNA catabolic process, nonsense-mediated decay;GO:0006415//translational termination;GO:0006413//translational initiation;GO:0034101//erythrocyte homeostasis;GO:0006414//translational elongation;GO:0000462//maturation of SSU-rRNA from tricistronic rRNA transcript (SSU-rRNA, 5.8S rRNA, LSU-rRNA);GO:0019083//viral transcription;GO:0006614//SRP-dependent cotranslatio…	GO:0000166//nucleotide binding;GO:0003743//translation initiation factor activity;GO:0003735//structural constituent of ribosome;GO:0031369//translation initiation factor binding	GO:0005730//nucleolus;GO:0022627//cytosolic small ribosomal subunit
CL16.Contig7_CR1A	294	3372	722.989	gi|254799291|sp|P0CB14.1|VM1K_CALRH	136.7	3e-31	RecName: Full=Snake venom metalloproteinase kistomin; Short=SVMP; Flags: Precursor	gi|71727518|gb|DQ137799.1|	61.9	2e-06	Daboia russelii RVV-X-heavy chain mRNA, complete cds	sp|P0CB14|VM1K_CALRH	136	9e-33	Snake venom metalloproteinase kistomin OS=Calloselasma rhodostoma PE=1 SV=1	--	--	--	--	--	K06836	5e-17	86.3	ecb:100063219	disintegrin and metalloproteinase domain-containing protein 15 [EC:3.4.24.-]	-	-	-
Unigene24665_CR1A	2153	24162	707.425	gi|406829591|gb|AFS63888.1|	436.4	3e-120	GPX3 [Thamnophis elegans]	gi|406829590|gb|JX291963.1|	1229	0	Thamnophis elegans GPX3 mRNA, complete cds	sp|P23764|GPX3_RAT	301	5e-81	Glutathione peroxidase 3 OS=Rattus norvegicus GN=Gpx3 PE=2 SV=2	CAC1570	103	9e-22	COG0386	Glutathione peroxidase	K00432	2e-81	304	cfa:489179	glutathione peroxidase [EC:1.11.1.9]	GO:0042744//hydrogen peroxide catabolic process;GO:0055114//oxidation-reduction process;GO:0051412//response to corticosterone stimulus;GO:0007565//female pregnancy;GO:0006749//glutathione metabolic process;GO:0002238//response to molecule of fungal origin;GO:0042493//response to drug;GO:0051289//protein homotetramerization;GO:0010269//response to selenium ion	GO:0004602//glutathione peroxidase activity;GO:0043295//glutathione binding;GO:0008430//selenium binding	GO:0005615//extracellular space
CL840.Contig1_CR1A	450	4701	658.52	--	--	--	--	gi|469191|dbj|D28871.1|AGKAHB	254	3e-64	Gloydius halys gene for prepro-halystatin 2 and 3, partial cds	--	--	--	--	--	--	--	--	--	--	--	--	--	--	-	-	-
Unigene24668_CR1A	922	9491	648.892	gi|52138653|ref|NP_001004379.1|	522.7	9e-147	60S ribosomal protein L7a [Gallus gallus] >gi|417673|sp|P32429.2|RL7A_CHICK RecName: Full=60S ribosomal protein L7a >gi|63778|emb|CAA44506.1| ribosomal protein L7a [Gallus gallus] >gi|601884|dbj|BAA03395.1| ribosomal protein L7a [Gallus gallus] >gi|28866784|dbj|BAC65169.1| ribosomal protein L7a [Gallus gallus]	gi|402745803|ref|NM_001245746.2|	624	1e-175	Taeniopygia guttata ribosomal protein L7a-like (LOC100190178), mRNA	sp|P32429|RL7A_CHICK	522	4e-148	60S ribosomal protein L7a OS=Gallus gallus GN=RPL7A PE=2 SV=2	SPBC29A3.04	295	1e-79	COG1358	Ribosomal protein HS6-type (S12/L30/L7a)	K02936	1e-147	522	mgp:100540189	large subunit ribosomal protein L7Ae	GO:0006413//translational initiation;GO:0019083//viral transcription;GO:0006414//translational elongation;GO:0042254//ribosome biogenesis;GO:0006415//translational termination;GO:0006614//SRP-dependent cotranslational protein targeting to membrane;GO:0000184//nuclear-transcribed mRNA catabolic process, nonsense-mediated decay	GO:0003723//RNA binding;GO:0003735//structural constituent of ribosome;GO:0005515//protein binding	GO:0042788//polysomal ribosome;GO:0022625//cytosolic large ribosomal subunit;GO:0016020//membrane
Unigene24667_CR1A	1102	10905	623.786	gi|327285622|ref|XP_003227532.1|	402.1	2e-110	PREDICTED: peptidyl-prolyl cis-trans isomerase B-like [Anolis carolinensis]	gi|463510277|gb|GAFZ01016799.1|	563	1e-157	TSA: Anolis carolinensis comp868_c0_seq1 transcribed RNA sequence	sp|P24367|PPIB_CHICK	368	1e-101	Peptidyl-prolyl cis-trans isomerase B OS=Gallus gallus GN=PPIB PE=2 SV=1	YDR304c	210	4e-54	COG0652	Peptidyl-prolyl cis-trans isomerase (rotamase) - cyclophilin family	K03768	3e-111	402	acs:100560879	peptidyl-prolyl cis-trans isomerase B (cyclophilin B) [EC:5.2.1.8]	GO:0006457//protein folding;GO:0000413//protein peptidyl-prolyl isomerization;GO:0030198//extracellular matrix organization	GO:0042277//peptide binding;GO:0051082//unfolded protein binding;GO:0003755//peptidyl-prolyl cis-trans isomerase activity	GO:0005788//endoplasmic reticulum lumen;GO:0042470//melanosome
CL1519.Contig1_CR1A	434	4262	619.035	--	--	--	--	gi|238737353|gb|GQ187482.1|	63.9	6e-07	Agkistrodon contortrix clone E33DIFJ02FH1M2 microsatellite sequence	--	--	--	--	--	--	--	--	--	--	--	--	--	--	-	-	-
CL4021.Contig2_CR1A	3552	34197	606.885	gi|426236749|ref|XP_004012330.1|	951	0	PREDICTED: elongation factor 1-alpha 1-like [Ovis aries]	gi|347466177|gb|JF798684.1|	2129	0	Orthriophis taeniurus eukaryotic translation elongation factor 1 alpha 1 mRNA, partial cds	sp|Q90835|EF1A_CHICK	924	0	Elongation factor 1-alpha 1 OS=Gallus gallus GN=EEF1A PE=2 SV=1	SPCC794.09c	773	0	COG5256	Translation elongation factor EF-1alpha (GTPase)	K03231	0	924	mgp:100549103	elongation factor 1-alpha	GO:0043066//negative regulation of apoptotic process;GO:0006355//regulation of transcription, DNA-dependent;GO:0006414//translational elongation;GO:0006184//GTP catabolic process	GO:0019901//protein kinase binding;GO:0003746//translation elongation factor activity;GO:0005525//GTP binding;GO:0003924//GTPase activity	GO:0005829//cytosol;GO:0043025//neuronal cell body;GO:0005853//eukaryotic translation elongation factor 1 complex;GO:0005886//plasma membrane;GO:0005634//nucleus
CL3993.Contig2_CR1A	797	7634	603.789	gi|158563937|sp|Q8UUJ2.2|VSPUI_GLOUS	387.9	2e-106	RecName: Full=Snake venom serine protease ussurin; Short=SVSP	gi|2114121|dbj|D67082.1|	839	0	Trimeresurus gramineus mRNA for serine protease, complete cds	sp|Q8UUJ2|VSPUI_GLOUS	387	1e-107	Snake venom serine protease ussurin OS=Gloydius ussuriensis PE=2 SV=2	VC1649	78.2	1e-14	COG5640	Secreted trypsin-like serine protease	K09622	1e-45	183	bta:613993	kallikrein 14 [EC:3.4.21.-]	-	-	-
Unigene24480_CR1A	226	2143	597.73	--	--	--	--	gi|89892515|gb|DQ439973.1|	289	3e-75	Sistrurus catenatus edwardsi serine proteinase isoform 12 mRNA, 3' UTR	--	--	--	--	--	--	--	--	--	--	--	--	--	--	-	-	-
Unigene11878_CR1A	549	5103	585.929	gi|327280376|ref|XP_003224928.1|	267.3	2e-70	PREDICTED: 60S ribosomal protein L32-like [Anolis carolinensis]	gi|465046955|gb|GAGC011692118.1|	500	1e-138	TSA: Anolis carolinensis k71:1047024 transcribed RNA sequence	sp|P62912|RL32_RAT	259	3e-69	60S ribosomal protein L32 OS=Rattus norvegicus GN=Rpl32 PE=1 SV=2	YBL092w	158	6e-39	COG1717	Ribosomal protein L32E	K02912	4e-71	267	acs:100558952	large subunit ribosomal protein L32e	GO:0006413//translational initiation;GO:0019083//viral transcription;GO:0006414//translational elongation;GO:0006415//translational termination;GO:0006614//SRP-dependent cotranslational protein targeting to membrane;GO:0000184//nuclear-transcribed mRNA catabolic process, nonsense-mediated decay	GO:0003735//structural constituent of ribosome	GO:0022625//cytosolic large ribosomal subunit
Unigene24203_CR1A	482	4381	572.951	--	--	--	--	gi|238748757|gb|GQ198886.1|	63.9	7e-07	Agkistrodon contortrix clone E33DIFJ02I7FE2 microsatellite sequence	--	--	--	--	--	--	--	--	--	--	--	--	--	--	-	-	-
Unigene22997_CR1A	797	7223	571.282	gi|82240434|sp|Q7T229.1|VSPH_BOTJR	361.3	2e-98	RecName: Full=Snake venom serine protease homolog; Short=SVSP; Flags: Precursor >gi|32396014|gb|AAP42416.1| serine protease [Bothrops jararacussu]	gi|8567984|gb|AF159058.1|AF159058	793	0	Deinagkistrodon acutus thrombin-like protein DAV-PA precursor, mRNA, complete cds	sp|Q7T229|VSPH_BOTJR	361	1e-99	Snake venom serine protease homolog OS=Bothrops jararacussu PE=1 SV=1	VC1649	75.5	1e-13	COG5640	Secreted trypsin-like serine protease	K01325	3e-43	175	mmu:16612	tissue kallikrein [EC:3.4.21.35]	-	-	-
Unigene24670_CR1A	387	3458	563.256	gi|327262875|ref|XP_003216249.1|	204.5	1e-51	PREDICTED: 60S ribosomal protein L37-like [Anolis carolinensis]	gi|469109061|gb|GAGG010405064.1|	410	1e-111	TSA: Anolis carolinensis k31:13350237 transcribed RNA sequence	sp|P61928|RL37_RAT	197	3e-51	60S ribosomal protein L37 OS=Rattus norvegicus GN=Rpl37 PE=1 SV=2	SPCC1223.05c	137	4e-33	COG2126	Ribosomal protein L37E	K02922	1e-52	204	acs:100560565	large subunit ribosomal protein L37e	GO:0006413//translational initiation;GO:0019083//viral transcription;GO:0006414//translational elongation;GO:0006415//translational termination;GO:0006614//SRP-dependent cotranslational protein targeting to membrane;GO:0000184//nuclear-transcribed mRNA catabolic process, nonsense-mediated decay	GO:0046872//metal ion binding;GO:0019843//rRNA binding;GO:0003735//structural constituent of ribosome	GO:0022625//cytosolic large ribosomal subunit
Unigene6494_CR1A	329	2939	563.112	gi|431912035|gb|ELK14176.1|	164.1	1e-39	Protein DBF4 like protein B [Pteropus alecto]	gi|392877121|gb|JX209079.1|	256	6e-65	Callorhinchus milii clone P07G04.Kidney.k065 40S ribosomal protein S4 mRNA, complete cds	sp|Q6PBC4|RS4_XENTR	163	7e-41	40S ribosomal protein S4 OS=Xenopus tropicalis GN=rps4 PE=2 SV=3	YJR145c	108	2e-24	COG1471	Ribosomal protein S4E	K02987	2e-40	163	acs:100555038	small subunit ribosomal protein S4e	GO:0000184//nuclear-transcribed mRNA catabolic process, nonsense-mediated decay;GO:0006415//translational termination;GO:0006413//translational initiation;GO:0006414//translational elongation;GO:0045727//positive regulation of translation;GO:0008284//positive regulation of cell proliferation;GO:0007420//brain development;GO:0009790//embryo development;GO:0019083//viral transcription;GO:0006614//S…	GO:0003735//structural constituent of ribosome;GO:0019843//rRNA binding	GO:0005844//polysome;GO:0022627//cytosolic small ribosomal subunit
Unigene24676_CR1A	690	6076	555.086	gi|327280722|ref|XP_003225100.1|	365.2	1e-99	PREDICTED: 60S ribosomal protein L18-like [Anolis carolinensis]	gi|18000282|gb|AF159901.1|AF159901	668	0	Lapemis hardwickii ribosomal protein L14 mRNA, partial cds	sp|P69091|RL18_ORENI	346	3e-95	60S ribosomal protein L18 OS=Oreochromis niloticus GN=rpl18 PE=2 SV=2	SPBC11C11.07	225	6e-59	COG1727	Ribosomal protein L18E	K02883	2e-100	365	acs:100560334	large subunit ribosomal protein L18e	GO:0006412//translation	GO:0003735//structural constituent of ribosome	GO:0005840//ribosome
Unigene11877_CR1A	853	7427	548.853	gi|327271967|ref|XP_003220758.1|	227.3	7e-58	PREDICTED: pancreatic progenitor cell differentiation and proliferation factor-like [Anolis carolinensis]	gi|465480876|gb|GAGC011477016.1|	438	1e-119	TSA: Anolis carolinensis k56:1856873 transcribed RNA sequence	sp|A4IGU9|PPDPF_XENTR	192	6e-49	Pancreatic progenitor cell differentiation and proliferation factor OS=Xenopus tropicalis GN=ppdpf PE=3 SV=1	--	--	--	--	--	--	--	--	--	--	GO:0007275//multicellular organismal development;GO:0030154//cell differentiation	-	-
Unigene24678_CR1A	678	5775	536.925	gi|440913556|gb|ELR63001.1|	381.7	1e-104	60S ribosomal protein L17, partial [Bos grunniens mutus]	gi|464877611|gb|GACT011527238.1|	553	1e-154	TSA: Anolis carolinensis k76:333546 transcribed RNA sequence	sp|P24049|RL17_RAT	378	7e-105	60S ribosomal protein L17 OS=Rattus norvegicus GN=Rpl17 PE=2 SV=3	SPBC2F12.04	206	3e-53	COG0091	Ribosomal protein L22	K02880	2e-104	378	ecb:100034005	large subunit ribosomal protein L17e	GO:0006413//translational initiation;GO:0019083//viral transcription;GO:0006414//translational elongation;GO:0006415//translational termination;GO:0006614//SRP-dependent cotranslational protein targeting to membrane;GO:0000184//nuclear-transcribed mRNA catabolic process, nonsense-mediated decay	GO:0003735//structural constituent of ribosome	GO:0022625//cytosolic large ribosomal subunit
Unigene24681_CR1A	714	6047	533.867	gi|45384260|ref|NP_990378.1|	289.3	1e-76	nucleoside diphosphate kinase [Gallus gallus] >gi|82190139|sp|O57535.1|NDK_CHICK RecName: Full=Nucleoside diphosphate kinase; Short=NDK; Short=NDP kinase >gi|2827444|gb|AAB99856.1| nucleoside diphosphate kinase [Gallus gallus]	gi|465179043|gb|GAGC011627434.1|	329	1e-86	TSA: Anolis carolinensis k61:4876358 transcribed RNA sequence	sp|O57535|NDK_CHICK	289	5e-78	Nucleoside diphosphate kinase OS=Gallus gallus PE=2 SV=1	YKL067w	199	3e-51	COG0105	Nucleoside diphosphate kinase	K00940	2e-77	289	gga:395916	nucleoside-diphosphate kinase [EC:2.7.4.6]	GO:0021766//hippocampus development;GO:0045618//positive regulation of keratinocyte differentiation;GO:0006183//GTP biosynthetic process;GO:0014075//response to amine stimulus;GO:0006165//nucleoside diphosphate phosphorylation;GO:0050679//positive regulation of epithelial cell proliferation;GO:0033574//response to testosterone stimulus;GO:0002762//negative regulation of myeloid leukocyte differen…	GO:0005525//GTP binding;GO:0003697//single-stranded DNA binding;GO:0019215//intermediate filament binding;GO:0000287//magnesium ion binding;GO:0042802//identical protein binding;GO:0004550//nucleoside diphosphate kinase activity;GO:0005524//ATP binding;GO:0019901//protein kinase binding;GO:0043015//gamma-tubulin binding;GO:0000977//RNA polymerase II regulatory region sequence-specific DNA binding…	GO:0030027//lamellipodium;GO:0005829//cytosol;GO:0005882//intermediate filament;GO:0005886//plasma membrane;GO:0048471//perinuclear region of cytoplasm;GO:0005739//mitochondrion;GO:0005634//nucleus;GO:0005813//centrosome;GO:0001726//ruffle
Unigene24688_CR1A	1274	10758	532.297	gi|449270657|gb|EMC81316.1|	704.5	0	60S ribosomal protein L4, partial [Columba livia]	gi|463513383|gb|GAFZ01015745.1|	1059	0	TSA: Anolis carolinensis comp79_c0_seq1 transcribed RNA sequence	sp|P36578|RL4_HUMAN	680	0	60S ribosomal protein L4 OS=Homo sapiens GN=RPL4 PE=1 SV=5	SPBP8B7.03c	447	1e-125	COG0088	Ribosomal protein L4	K02930	0	702	tgu:100233145	large subunit ribosomal protein L4e	GO:0006413//translational initiation;GO:0019083//viral transcription;GO:0006414//translational elongation;GO:0006415//translational termination;GO:0006614//SRP-dependent cotranslational protein targeting to membrane;GO:0000184//nuclear-transcribed mRNA catabolic process, nonsense-mediated decay	GO:0003723//RNA binding;GO:0003735//structural constituent of ribosome;GO:0005515//protein binding	GO:0005730//nucleolus;GO:0022625//cytosolic large ribosomal subunit
Unigene24664_CR1A	530	4472	531.885	gi|78057023|emb|CAJ32313.1|	154.8	1e-36	Metallothionein [Elaphe quatuorlineata]	gi|78057022|emb|AM087393.1|	232	1e-57	Elaphe quatuorlineata mRNA for Metallothionein (metallothionein gene)	sp|P15787|MT2_COLLI	131	7e-31	Metallothionein-2 OS=Columba livia PE=1 SV=2	RSc2303	48.9	5e-06	COG4796	Type II secretory pathway, component HofQ	K14739	5e-30	130	tgu:100190731	metallothionein 1/2	-	GO:0046872//metal ion binding	-
Unigene24669_CR1A	408	3398	524.994	gi|327265789|ref|XP_003217690.1|	139.4	4e-32	PREDICTED: 60S ribosomal protein L29-like [Anolis carolinensis]	gi|463540273|gb|GAFZ01006604.1|	230	4e-57	TSA: Anolis carolinensis comp173_c0_seq1 transcribed RNA sequence	sp|P25886|RL29_RAT	132	3e-31	60S ribosomal protein L29 OS=Rattus norvegicus GN=Rpl29 PE=1 SV=3	--	--	--	--	--	K02905	5e-33	139	acs:100568095	large subunit ribosomal protein L29e	GO:0000184//nuclear-transcribed mRNA catabolic process, nonsense-mediated decay;GO:0006415//translational termination;GO:0006413//translational initiation;GO:0008283//cell proliferation;GO:0006414//translational elongation;GO:0031589//cell-substrate adhesion;GO:0007566//embryo implantation;GO:0019083//viral transcription;GO:0006614//SRP-dependent cotranslational protein targeting to membrane;GO:0…	GO:0008201//heparin binding;GO:0003735//structural constituent of ribosome;GO:0003723//RNA binding	GO:0022625//cytosolic large ribosomal subunit;GO:0042788//polysomal ribosome;GO:0019898//extrinsic to membrane
CL3993.Contig3_CR1A	218	1814	524.532	gi|13095440|gb|AAK12273.1|	136.7	3e-31	thrombin-like enzyme precursor [Deinagkistrodon acutus]	gi|118500912|gb|EF101916.1|	266	4e-68	Deinagkistrodon acutus venom thrombin-like enzyme (tlet6) mRNA, complete cds	sp|Q2QA04|VSP_CRODD	130	7e-31	Snake venom serine protease OS=Crotalus durissus durissus PE=2 SV=1	--	--	--	--	--	K09463	5e-15	79.7	bta:540297	kallikrein 13 [EC:3.4.21.-]	-	-	-
CL1409.Contig1_CR1A	3432	28199	517.938	gi|465951230|gb|EMP24249.1|	1684.5	0	Elongation factor 2 [Chelonia mydas]	gi|463543813|gb|GAFZ01005406.1|	2416	0	TSA: Anolis carolinensis comp151_c0_seq1 transcribed RNA sequence	sp|A0SXL6|EF2_CALJA	1682	0	Elongation factor 2 OS=Callithrix jacchus GN=EEF2 PE=2 SV=1	YOR133w	1142	0	COG0480	Translation elongation factors (GTPases)	K03234	0	1687	oaa:100085359	elongation factor 2	GO:0006414//translational elongation;GO:0006184//GTP catabolic process	GO:0003746//translation elongation factor activity;GO:0005515//protein binding;GO:0003924//GTPase activity;GO:0005525//GTP binding	GO:0005829//cytosol;GO:0005844//polysome
Unigene24677_CR1A	765	6264	516.157	gi|13385036|ref|NP_079862.1|	427.9	2e-118	60S ribosomal protein L15 [Mus musculus] >gi|15431293|ref|NP_002939.2| 60S ribosomal protein L15 isoform 1 [Homo sapiens] >gi|20806169|ref|NP_620814.1| 60S ribosomal protein L15 [Rattus norvegicus] >gi|118150852|ref|NP_001071334.1| 60S ribosomal protein L15 [Bos taurus] >gi|197102206|ref|NP_001127692.1| 60S ribosomal protein L15 [Pongo abelii] >gi|302148496|ref|NP_001180490.1| ribosomal protein L…	gi|463550898|gb|GAFZ01002997.1|	658	0	TSA: Anolis carolinensis comp137_c0_seq1 transcribed RNA sequence	sp|P61314|RL15_RAT	427	9e-120	60S ribosomal protein L15 OS=Rattus norvegicus GN=Rpl15 PE=1 SV=2	SPCC576.11	314	1e-85	COG1632	Ribosomal protein L15E	K02877	3e-119	427	ssc:100620094	large subunit ribosomal protein L15e	GO:0006413//translational initiation;GO:0019083//viral transcription;GO:0006414//translational elongation;GO:0006415//translational termination;GO:0006614//SRP-dependent cotranslational protein targeting to membrane;GO:0000184//nuclear-transcribed mRNA catabolic process, nonsense-mediated decay	GO:0003723//RNA binding;GO:0003735//structural constituent of ribosome;GO:0005515//protein binding	GO:0022625//cytosolic large ribosomal subunit
Unigene23001_CR1A	158	1283	511.872	--	--	--	--	gi|164664998|gb|EU360954.1|	270	2e-69	Crotalus durissus terrificus Gyroxin like B1_7 serine protease precursor mRNA, complete cds	--	--	--	--	--	--	--	--	--	--	--	--	--	--	-	-	-
Unigene24687_CR1A	761	6173	511.332	gi|327264270|ref|XP_003216937.1|	446.4	6e-124	PREDICTED: 60S ribosomal protein L10-like [Anolis carolinensis]	gi|463553570|gb|GAFZ01002089.1|	757	0	TSA: Anolis carolinensis comp124_c0_seq1 transcribed RNA sequence	sp|Q6PDV7|RL10_RAT	440	2e-123	60S ribosomal protein L10 OS=Rattus norvegicus GN=Rpl10 PE=1 SV=3	SPAP7G5.05	310	2e-84	COG0197	Ribosomal protein L16/L10E	K02866	8e-125	446	acs:100567702	large subunit ribosomal protein L10e	GO:0006413//translational initiation;GO:0019083//viral transcription;GO:0006414//translational elongation;GO:0006415//translational termination;GO:0006614//SRP-dependent cotranslational protein targeting to membrane;GO:0000184//nuclear-transcribed mRNA catabolic process, nonsense-mediated decay	GO:0003735//structural constituent of ribosome	GO:0022625//cytosolic large ribosomal subunit;GO:0005783//endoplasmic reticulum
Unigene6600_CR1A	669	5335	502.689	gi|449283666|gb|EMC90271.1|	377.5	2e-103	40S ribosomal protein S7, partial [Columba livia]	gi|327282769|ref|XM_003226067.1|	805	0	PREDICTED: Anolis carolinensis 40S ribosomal protein S7-like (LOC100552878), mRNA	sp|P62083|RS7_RAT	371	8e-103	40S ribosomal protein S7 OS=Rattus norvegicus GN=Rps7 PE=1 SV=1	--	--	--	--	--	K02993	4e-103	374	tgu:100190561	small subunit ribosomal protein S7e	GO:0030097//hemopoiesis;GO:0000184//nuclear-transcribed mRNA catabolic process, nonsense-mediated decay;GO:0006415//translational termination;GO:0006413//translational initiation;GO:0006414//translational elongation;GO:0051726//regulation of cell cycle;GO:0009790//embryo development;GO:0019083//viral transcription;GO:0042274//ribosomal small subunit biogenesis;GO:0006614//SRP-dependent cotranslat…	GO:0005515//protein binding;GO:0003735//structural constituent of ribosome;GO:0003723//RNA binding	GO:0005815//microtubule organizing center;GO:0005730//nucleolus;GO:0032040//small-subunit processome;GO:0030686//90S preribosome;GO:0022627//cytosolic small ribosomal subunit
Unigene24674_CR1A	554	4408	501.56	gi|291383383|ref|XP_002708285.1|	309.3	6e-83	PREDICTED: ribosomal protein S14-like [Oryctolagus cuniculus]	gi|402697690|gb|JN864521.1|	547	1e-152	Nerodia rhombifer voucher MVZ246092 ribosomal protein S14 (RPS14) mRNA, partial cds	sp|P62264|RS14_MOUSE	301	4e-82	40S ribosomal protein S14 OS=Mus musculus GN=Rps14 PE=2 SV=3	SPBC18H10.13	236	2e-62	COG0100	Ribosomal protein S11	K02955	1e-81	301	ptr:462193	small subunit ribosomal protein S14e	GO:0000184//nuclear-transcribed mRNA catabolic process, nonsense-mediated decay;GO:0006413//translational initiation;GO:0006415//translational termination;GO:0000122//negative regulation of transcription from RNA polymerase II promoter;GO:0000028//ribosomal small subunit assembly;GO:0006414//translational elongation;GO:0030490//maturation of SSU-rRNA;GO:0006417//regulation of translation;GO:00302…	GO:0048027//mRNA 5'-UTR binding;GO:0016787//hydrolase activity;GO:0045182//translation regulator activity;GO:0003735//structural constituent of ribosome	GO:0005730//nucleolus;GO:0005739//mitochondrion;GO:0022627//cytosolic small ribosomal subunit
Unigene24679_CR1A	729	5661	489.505	gi|327283014|ref|XP_003226237.1|	394.4	2e-108	PREDICTED: 60S ribosomal protein L13a-like [Anolis carolinensis]	gi|71725678|gb|DQ084040.1|	924	0	Oxyuranus scutellatus 60S ribosomal protein L13a mRNA, partial cds	sp|P40429|RL13A_HUMAN	379	4e-105	60S ribosomal protein L13a OS=Homo sapiens GN=RPL13A PE=1 SV=2	SPBC839.13c	239	3e-63	COG0102	Ribosomal protein L13	K02872	4e-109	394	acs:100561127	large subunit ribosomal protein L13Ae	GO:0000184//nuclear-transcribed mRNA catabolic process, nonsense-mediated decay;GO:0006415//translational termination;GO:0017148//negative regulation of translation;GO:1901194//negative regulation of formation of translation preinitiation complex;GO:0006414//translational elongation;GO:0071346//cellular response to interferon-gamma;GO:0019083//viral transcription;GO:0006614//SRP-dependent cotrans…	GO:0003735//structural constituent of ribosome	GO:0022625//cytosolic large ribosomal subunit
Unigene11908_CR1A	468	3558	479.238	gi|410916349|ref|XP_003971649.1|	130.2	2e-29	PREDICTED: 40S ribosomal protein S29-like [Takifugu rubripes]	gi|463765657|gb|GAGA01634094.1|	268	2e-68	TSA: Anolis carolinensis k66_2137353 transcribed RNA sequence	sp|P62275|RS29_RAT	127	1e-29	40S ribosomal protein S29 OS=Rattus norvegicus GN=Rps29 PE=1 SV=2	YLR388w	87.4	9e-18	COG0199	Ribosomal protein S14	K02980	8e-30	129	mcc:693820	small subunit ribosomal protein S29e	GO:0001525//angiogenesis;GO:0000184//nuclear-transcribed mRNA catabolic process, nonsense-mediated decay;GO:0006415//translational termination;GO:0006413//translational initiation;GO:0072332//intrinsic apoptotic signaling pathway by p53 class mediator;GO:0060218//hematopoietic stem cell differentiation;GO:0048821//erythrocyte development;GO:0006414//translational elongation;GO:0051726//regulation…	GO:0008270//zinc ion binding;GO:0016787//hydrolase activity;GO:0003735//structural constituent of ribosome;GO:0003723//RNA binding	GO:0022627//cytosolic small ribosomal subunit
Unigene11909_CR1A	1277	9646	476.154	gi|348507607|ref|XP_003441347.1|	57	2e-06	PREDICTED: hypothetical protein LOC100699101 [Oreochromis niloticus]	gi|465511688|gb|GACT011213250.1|	214	8e-52	TSA: Anolis carolinensis k46:7810614 transcribed RNA sequence	sp|P62949|RL41_TAKRU	53.9	7e-07	60S ribosomal protein L41 OS=Takifugu rubripes GN=rpl41 PE=3 SV=1	--	--	--	--	--	K02928	3e-06	53.9	ecb:100630018	large subunit ribosomal protein L41e	-	-	-
Unigene6481_CR1A	595	4460	472.508	gi|395537564|ref|XP_003770768.1|	348.2	1e-94	PREDICTED: 40S ribosomal protein S10-like, partial [Sarcophilus harrisii]	gi|463590002|gb|GAGA01721879.1|	553	1e-154	TSA: Anolis carolinensis k86_690174 transcribed RNA sequence	sp|P46783|RS10_HUMAN	343	2e-94	40S ribosomal protein S10 OS=Homo sapiens GN=RPS10 PE=1 SV=1	SPAC31G5.17c	147	9e-36	COG5045	Ribosomal protein S10E	K02947	6e-94	343	bta:540965	small subunit ribosomal protein S10e	GO:0000184//nuclear-transcribed mRNA catabolic process, nonsense-mediated decay;GO:0006415//translational termination;GO:0006413//translational initiation;GO:0000028//ribosomal small subunit assembly;GO:0006414//translational elongation;GO:0019083//viral transcription;GO:0006614//SRP-dependent cotranslational protein targeting to membrane	GO:0005515//protein binding;GO:0003735//structural constituent of ribosome	GO:0005730//nucleolus;GO:0022627//cytosolic small ribosomal subunit
Unigene24684_CR1A	470	3522	472.371	gi|148666118|gb|EDK98534.1|	233.4	2e-60	mCG128032 [Mus musculus]	gi|327284563|ref|XM_003226959.1|	337	3e-89	PREDICTED: Anolis carolinensis 60S ribosomal protein L35a-like (LOC100566443), mRNA	sp|P02434|RL35A_XENLA	223	2e-58	60S ribosomal protein L35a OS=Xenopus laevis GN=rpl35a PE=3 SV=2	YOR234c	108	5e-24	COG2451	Ribosomal protein L35AE/L33A	K02917	6e-60	229	mcc:711011	large subunit ribosomal protein L35Ae	GO:0006412//translation;GO:0006364//rRNA processing;GO:0042273//ribosomal large subunit biogenesis;GO:0009790//embryo development	GO:0003735//structural constituent of ribosome;GO:0000049//tRNA binding	GO:0005739//mitochondrion;GO:0022625//cytosolic large ribosomal subunit
Unigene24682_CR1A	632	4726	471.377	gi|327285778|ref|XP_003227609.1|	357.8	2e-97	PREDICTED: 60S ribosomal protein L11-like [Anolis carolinensis]	gi|463537858|gb|GAFZ01007422.1|	589	1e-165	TSA: Anolis carolinensis comp186_c0_seq1 transcribed RNA sequence	sp|P62914|RL11_RAT	355	4e-98	60S ribosomal protein L11 OS=Rattus norvegicus GN=Rpl11 PE=1 SV=2	SPBC17G9.10	262	3e-70	COG0094	Ribosomal protein L5	K02868	3e-98	357	acs:100562848	large subunit ribosomal protein L11e	GO:0000184//nuclear-transcribed mRNA catabolic process, nonsense-mediated decay;GO:0006415//translational termination;GO:0006413//translational initiation;GO:0034504//protein localization to nucleus;GO:0006414//translational elongation;GO:0042273//ribosomal large subunit biogenesis;GO:0019083//viral transcription;GO:0006614//SRP-dependent cotranslational protein targeting to membrane;GO:0006364//…	GO:0005515//protein binding;GO:0003735//structural constituent of ribosome;GO:0019843//rRNA binding	GO:0022625//cytosolic large ribosomal subunit;GO:0005730//nucleolus
Unigene24683_CR1A	1448	10784	469.464	gi|8571478|gb|AAF76899.1|	760	0	creatine kinase [Zaocys dhumnades]	gi|8571477|gb|AF274307.1|AF274307	1893	0	Zaocys dhumnades creatine kinase mRNA, complete cds	sp|P05123|KCRM_CANFA	737	0	Creatine kinase M-type OS=Canis familiaris GN=CKM PE=1 SV=3	CAC3190	92	2e-18	COG3869	Arginine kinase	K00933	0	744	cfa:476435	creatine kinase [EC:2.7.3.2]	GO:0046314//phosphocreatine biosynthetic process;GO:0016310//phosphorylation	GO:0004111//creatine kinase activity;GO:0005524//ATP binding	GO:0005737//cytoplasm
Unigene24694_CR1A	548	4075	468.747	gi|449272957|gb|EMC82606.1|	291.6	1e-77	60S ribosomal protein L26, partial [Columba livia]	gi|463519036|gb|GAFZ01013823.1|	545	1e-152	TSA: Anolis carolinensis comp63_c0_seq1 transcribed RNA sequence	sp|P61255|RL26_MOUSE	289	2e-78	60S ribosomal protein L26 OS=Mus musculus GN=Rpl26 PE=2 SV=1	SPBC29B5.03c	150	1e-36	COG0198	Ribosomal protein L24	K02898	7e-80	296	gga:396400	large subunit ribosomal protein L26e	GO:0006413//translational initiation;GO:0019083//viral transcription;GO:0006364//rRNA processing;GO:0042273//ribosomal large subunit biogenesis;GO:0006414//translational elongation;GO:0006415//translational termination;GO:0006614//SRP-dependent cotranslational protein targeting to membrane;GO:0000184//nuclear-transcribed mRNA catabolic process, nonsense-mediated decay	GO:0003723//RNA binding;GO:0003735//structural constituent of ribosome	GO:0022625//cytosolic large ribosomal subunit
CL1624.Contig3_CR1A	228	1690	467.244	gi|471406871|ref|XP_004385061.1|	97.1	2e-19	PREDICTED: polyubiquitin-C [Trichechus manatus latirostris]	gi|410914741|ref|XM_003970797.1|	333	2e-88	PREDICTED: Takifugu rubripes polyubiquitin-B-like, transcript variant 2 (LOC101062855), mRNA	sp|P62972|UBIQP_XENLA	149	1e-36	Polyubiquitin (Fragment) OS=Xenopus laevis PE=1 SV=2	YLL039c	144	5e-35	COG5272	Ubiquitin	K08770	5e-36	149	ssc:396966	ubiquitin C	-	-	GO:0005634//nucleus;GO:0005737//cytoplasm
Unigene6525_CR1A	566	4187	466.313	gi|350535817|ref|NP_001232215.1|	264.6	1e-69	putative ribosomal protein L14 [Taeniopygia guttata] >gi|197127202|gb|ACH43700.1| putative ribosomal protein L14 [Taeniopygia guttata]	gi|463552392|gb|GAFZ01002488.1|	333	5e-88	TSA: Anolis carolinensis comp130_c0_seq1 transcribed RNA sequence	sp|A1XQU3|RL14_PIG	243	2e-64	60S ribosomal protein L14 OS=Sus scrofa GN=RPL14 PE=2 SV=1	SPAC1805.13	123	2e-28	COG2163	Ribosomal protein L14E/L6E/L27E	K02875	3e-70	264	tgu:100190005	large subunit ribosomal protein L14e	GO:0042273//ribosomal large subunit biogenesis;GO:0006364//rRNA processing;GO:0006412//translation	GO:0003735//structural constituent of ribosome	GO:0022625//cytosolic large ribosomal subunit
Unigene24204_CR1A	1191	8773	464.331	--	--	--	--	gi|468095845|gb|GACT010040406.1|	87.7	1e-13	TSA: Anolis carolinensis k21:22272115 transcribed RNA sequence	--	--	--	--	--	--	--	--	--	--	--	--	--	--	-	-	-
CL1624.Contig1_CR1A	228	1679	464.202	gi|471406871|ref|XP_004385061.1|	97.1	2e-19	PREDICTED: polyubiquitin-C [Trichechus manatus latirostris]	gi|363739817|ref|XM_415105.3|	317	1e-83	PREDICTED: Gallus gallus ubiquitin B, transcript variant 2 (UBB), mRNA	sp|P62972|UBIQP_XENLA	149	1e-36	Polyubiquitin (Fragment) OS=Xenopus laevis PE=1 SV=2	YLL039c	144	5e-35	COG5272	Ubiquitin	K08770	5e-36	149	ssc:396966	ubiquitin C	-	-	GO:0005634//nucleus;GO:0005737//cytoplasm
CL1923.Contig1_CR1A	495	3602	458.701	--	--	--	--	--	--	--	--	--	--	--	--	--	--	--	--	--	--	--	--	--	--	-	-	-
Unigene24671_CR1A	666	4826	456.777	gi|47604951|ref|NP_990284.1|	322.8	8e-87	ubiquitin-40S ribosomal protein S27a [Gallus gallus] >gi|302393814|sp|P79781.3|RS27A_CHICK RecName: Full=Ubiquitin-40S ribosomal protein S27a; AltName: Full=Ubiquitin carboxyl extension protein 80; Contains: RecName: Full=Ubiquitin; Contains: RecName: Full=40S ribosomal protein S27a; Flags: Precursor >gi|1763015|gb|AAC60279.1| ubiquitin/ribosomal protein [Gallus gallus] >gi|300676798|gb|ADK26674.…	gi|469245386|gb|GAGG010221678.1|	515	1e-143	TSA: Anolis carolinensis k26:17213252 transcribed RNA sequence	sp|P79781|RS27A_CHICK	322	3e-88	Ubiquitin-40S ribosomal protein S27a OS=Gallus gallus GN=RPS27A PE=2 SV=3	ECU02g1080	185	6e-47	COG5272	Ubiquitin	K02977	8e-88	323	cfa:474599	small subunit ribosomal protein S27Ae	GO:0048011//neurotrophin TRK receptor signaling pathway;GO:0035419//activation of MAPK activity involved in innate immune response;GO:0051436//negative regulation of ubiquitin-protein ligase activity involved in mitotic cell cycle;GO:0007250//activation of NF-kappaB-inducing kinase activity;GO:0043123//positive regulation of I-kappaB kinase/NF-kappaB cascade;GO:0002479//antigen processing and pre…	GO:0003735//structural constituent of ribosome;GO:0046872//metal ion binding	GO:0005654//nucleoplasm;GO:0005886//plasma membrane;GO:0010008//endosome membrane;GO:0030666//endocytic vesicle membrane;GO:0022627//cytosolic small ribosomal subunit
Unigene24675_CR1A	497	3571	452.924	gi|426244196|ref|XP_004015912.1|	268.1	1e-70	PREDICTED: 40S ribosomal protein S15a-like [Ovis aries]	gi|18000276|gb|AF159546.1|AF159546	785	0	Lapemis hardwickii ribosomal protein S15 isoform mRNA, complete cds	sp|P62246|RS15A_RAT	261	4e-70	40S ribosomal protein S15a OS=Rattus norvegicus GN=Rps15a PE=1 SV=2	YJL190c	212	3e-55	COG0096	Ribosomal protein S8	K02957	4e-70	263	xtr:100125111	small subunit ribosomal protein S15Ae	GO:0000184//nuclear-transcribed mRNA catabolic process, nonsense-mediated decay;GO:0009615//response to virus;GO:0006415//translational termination;GO:0006413//translational initiation;GO:0006414//translational elongation;GO:0008284//positive regulation of cell proliferation;GO:0007420//brain development;GO:0009790//embryo development;GO:0019083//viral transcription;GO:0006614//SRP-dependent cotr…	GO:0003735//structural constituent of ribosome;GO:0003723//RNA binding	GO:0022627//cytosolic small ribosomal subunit;GO:0005739//mitochondrion
Unigene24699_CR1A	1533	10989	451.864	gi|465990854|gb|EMP38506.1|	813.5	0	Elongation factor 1-gamma [Chelonia mydas]	gi|463530882|gb|GAFZ01009799.1|	1116	0	TSA: Anolis carolinensis comp299_c0_seq1 transcribed RNA sequence	sp|P29694|EF1G_RABIT	769	0	Elongation factor 1-gamma OS=Oryctolagus cuniculus GN=EEF1G PE=2 SV=3	YKL081w	221	2e-57	COG0625	Glutathione S-transferase	K03233	0	768	ecb:100009686	elongation factor 1-gamma	GO:0009615//response to virus;GO:0006414//translational elongation	GO:0003746//translation elongation factor activity;GO:0005515//protein binding	GO:0005853//eukaryotic translation elongation factor 1 complex;GO:0005829//cytosol
Unigene24680_CR1A	576	4115	450.338	gi|410911834|ref|XP_003969395.1|	185.7	1e-45	PREDICTED: leucine-rich repeat-containing protein 71-like [Takifugu rubripes]	gi|327239259|gb|HQ318030.1|	268	3e-68	Ailuropoda melanoleuca ribosomal protein S27 (RPS27) mRNA, complete cds	sp|Q71TY3|RS27_RAT	181	9e-46	40S ribosomal protein S27 OS=Rattus norvegicus GN=Rps27 PE=2 SV=3	SPBC1685.10	135	3e-32	COG2051	Ribosomal protein S27E	K02978	2e-45	181	mcc:708492	small subunit ribosomal protein S27e	GO:0000184//nuclear-transcribed mRNA catabolic process, nonsense-mediated decay;GO:0006415//translational termination;GO:0006413//translational initiation;GO:0000236//mitotic prometaphase;GO:0008283//cell proliferation;GO:0006414//translational elongation;GO:0019083//viral transcription;GO:0006614//SRP-dependent cotranslational protein targeting to membrane	GO:0005515//protein binding;GO:0008270//zinc ion binding;GO:0003677//DNA binding;GO:0003735//structural constituent of ribosome	GO:0005634//nucleus;GO:0022627//cytosolic small ribosomal subunit
Unigene11883_CR1A	2624	18710	449.471	gi|16930529|gb|AAL31950.1|	124	3e-87	CDH1-D [Gallus gallus]	gi|58890851|gb|AY802765.1|	3420	0	Amphiglossus melanopleura voucher FA 1863 18S ribosomal RNA gene, partial sequence	sp|Q5DU56|NLRC3_MOUSE	66.2	3e-10	Protein NLRC3 OS=Mus musculus GN=Nlrc3 PE=2 SV=2	Rv2839c	53.9	1e-06	COG0532	Translation initiation factor 2 (IF-2; GTPase)	K05692	9e-16	86.7	ptr:746570	actin beta/gamma 1	-	-	-
Unigene24689_CR1A	893	6335	447.184	gi|82219689|sp|Q98TX2.3|RS3A_OPHHA	529.6	7e-149	RecName: Full=40S ribosomal protein S3a >gi|12958634|gb|AAK09383.1|AF321768_1 ribosomal protein S3a [Ophiophagus hannah]	gi|12958633|gb|AF321768.1|AF321768	1287	0	Ophiophagus hannah venom gland ribosomal protein S3a mRNA, complete cds	sp|Q98TX2|RS3A_OPHHA	529	3e-150	40S ribosomal protein S3a OS=Ophiophagus hannah GN=RPS3A PE=2 SV=3	YML063w	301	8e-82	COG1890	Ribosomal protein S3AE	K02984	2e-149	528	acs:100554430	small subunit ribosomal protein S3Ae	GO:0000184//nuclear-transcribed mRNA catabolic process, nonsense-mediated decay;GO:0006415//translational termination;GO:0006413//translational initiation;GO:0006414//translational elongation;GO:0006917//induction of apoptosis;GO:0009790//embryo development;GO:0030154//cell differentiation;GO:0019083//viral transcription;GO:0006614//SRP-dependent cotranslational protein targeting to membrane	GO:0003735//structural constituent of ribosome;GO:0003723//RNA binding;GO:0031369//translation initiation factor binding	GO:0005730//nucleolus;GO:0022627//cytosolic small ribosomal subunit
CL3589.Contig2_CR1A	1137	7978	442.308	gi|344925813|dbj|BAK64383.1|	56.6	2e-06	flavorase [Trimeresurus flavoviridis]	gi|95007582|emb|AM261812.1|	757	0	Macrovipera lebetina transmediterranea ml-G2 gene for MLD-containing dimeric disintegrin subunit ML-G2 precursor, exons 1-2	--	--	--	--	--	--	--	--	--	--	--	--	--	--	-	-	-
Unigene6640_CR1A	633	4429	441.056	gi|71895103|ref|NP_001026004.1|	316.2	6e-85	40S ribosomal protein S11 [Gallus gallus] >gi|13516490|dbj|BAB40319.1| ribosomal protein S11 [Gallus gallus]	gi|402766122|ref|NM_001245151.2|	601	1e-168	Taeniopygia guttata ribosomal protein S11-like (LOC100189964), mRNA	sp|P62282|RS11_RAT	315	5e-86	40S ribosomal protein S11 OS=Rattus norvegicus GN=Rps11 PE=1 SV=3	YDR025w	209	3e-54	COG0186	Ribosomal protein S17	K02949	9e-86	316	tgu:100189964	small subunit ribosomal protein S11e	GO:0006413//translational initiation;GO:0019083//viral transcription;GO:0006414//translational elongation;GO:0006415//translational termination;GO:0006614//SRP-dependent cotranslational protein targeting to membrane;GO:0000184//nuclear-transcribed mRNA catabolic process, nonsense-mediated decay	GO:0019843//rRNA binding;GO:0003735//structural constituent of ribosome	GO:0022627//cytosolic small ribosomal subunit
Unigene24700_CR1A	893	6215	438.714	gi|327268441|ref|XP_003219006.1|	524.2	3e-147	PREDICTED: 60S ribosomal protein L8-like [Anolis carolinensis]	gi|465502049|gb|GACT011218063.1|	815	0	TSA: Anolis carolinensis k46:7823357 transcribed RNA sequence	sp|P62919|RL8_RAT	522	3e-148	60S ribosomal protein L8 OS=Rattus norvegicus GN=Rpl8 PE=2 SV=2	YIL018w	394	1e-109	COG0090	Ribosomal protein L2	K02938	4e-148	524	acs:100551532	large subunit ribosomal protein L8e	GO:0006413//translational initiation;GO:0019083//viral transcription;GO:0006414//translational elongation;GO:0006415//translational termination;GO:0006614//SRP-dependent cotranslational protein targeting to membrane;GO:0000184//nuclear-transcribed mRNA catabolic process, nonsense-mediated decay	GO:0019843//rRNA binding;GO:0003735//structural constituent of ribosome	GO:0022625//cytosolic large ribosomal subunit
Unigene6478_CR1A	1525	10598	438.072	gi|327280252|ref|XP_003224866.1|	372.5	3e-101	PREDICTED: regulator of G-protein signaling 2-like [Anolis carolinensis]	gi|327280251|ref|XM_003224818.1|	430	1e-117	PREDICTED: Anolis carolinensis regulator of G-protein signaling 2-like (LOC100563094), mRNA	sp|Q0P5H5|RGS2_BOVIN	317	6e-86	Regulator of G-protein signaling 2 OS=Bos taurus GN=RGS2 PE=2 SV=1	--	--	--	--	--	K07524	3e-42	173	mdo:100009962	regulator of G-protein signalling 3	GO:0031116//positive regulation of microtubule polymerization;GO:0071877//regulation of adrenergic receptor signaling pathway;GO:0043547//positive regulation of GTPase activity;GO:0010519//negative regulation of phospholipase activity;GO:0007283//spermatogenesis;GO:0060087//relaxation of vascular smooth muscle;GO:0010614//negative regulation of cardiac muscle hypertrophy;GO:0043407//negative regu…	GO:0048487//beta-tubulin binding;GO:0005516//calmodulin binding;GO:0005096//GTPase activator activity	GO:0043005//neuron projection;GO:0005829//cytosol;GO:0009898//internal side of plasma membrane;GO:0005739//mitochondrion;GO:0005730//nucleolus
Unigene24695_CR1A	805	5582	437.105	gi|332229671|ref|XP_003264012.1|	326.2	1e-87	PREDICTED: 60S ribosomal protein L12 [Nomascus leucogenys]	gi|468706097|gb|GAGG010797744.1|	365	2e-97	TSA: Anolis carolinensis k41:8945745 transcribed RNA sequence	sp|P30050|RL12_HUMAN	320	3e-87	60S ribosomal protein L12 OS=Homo sapiens GN=RPL12 PE=1 SV=1	SPCC31H12.04c	250	2e-66	COG0080	Ribosomal protein L11	K02870	2e-88	325	ptr:100610471	large subunit ribosomal protein L12e	GO:0006413//translational initiation;GO:0019083//viral transcription;GO:0006414//translational elongation;GO:0006415//translational termination;GO:0006614//SRP-dependent cotranslational protein targeting to membrane;GO:0000184//nuclear-transcribed mRNA catabolic process, nonsense-mediated decay	GO:0003723//RNA binding;GO:0003735//structural constituent of ribosome;GO:0005515//protein binding	GO:0005730//nucleolus;GO:0022625//cytosolic large ribosomal subunit
Unigene6492_CR1A	648	4460	433.862	gi|441673084|ref|XP_004092408.1|	92	2e-17	PREDICTED: thymosin beta-4 [Nomascus leucogenys]	gi|465150367|gb|GAGC011641591.1|	404	1e-109	TSA: Anolis carolinensis k66:1343622 transcribed RNA sequence	sp|P20065|TYB4_MOUSE	92	9e-19	Thymosin beta-4 OS=Mus musculus GN=Tmsb4x PE=1 SV=1	--	--	--	--	--	K05764	3e-18	92	bta:100137883	thymosin, beta 4	GO:0030168//platelet activation;GO:0042989//sequestering of actin monomers;GO:0001649//osteoblast differentiation;GO:0051152//positive regulation of smooth muscle cell differentiation;GO:0002576//platelet degranulation;GO:0045893//positive regulation of transcription, DNA-dependent;GO:0014911//positive regulation of smooth muscle cell migration	GO:0003779//actin binding	GO:0031093//platelet alpha granule lumen;GO:0005576//extracellular region;GO:0005829//cytosol;GO:0005856//cytoskeleton;GO:0005634//nucleus
Unigene24707_CR1A	771	5279	431.607	gi|327285534|ref|XP_003227488.1|	395.2	1e-108	PREDICTED: 60S ribosomal protein L13-like [Anolis carolinensis]	gi|463515369|gb|GAFZ01015065.1|	509	1e-141	TSA: Anolis carolinensis comp73_c0_seq1 transcribed RNA sequence	sp|P26373|RL13_HUMAN	390	1e-108	60S ribosomal protein L13 OS=Homo sapiens GN=RPL13 PE=1 SV=4	SPAC664.05	212	5e-55	COG4352	Ribosomal protein L13E	K02873	2e-109	395	acs:100567878	large subunit ribosomal protein L13e	GO:0006413//translational initiation;GO:0019083//viral transcription;GO:0006414//translational elongation;GO:0006415//translational termination;GO:0006614//SRP-dependent cotranslational protein targeting to membrane;GO:0000184//nuclear-transcribed mRNA catabolic process, nonsense-mediated decay	GO:0003723//RNA binding;GO:0003735//structural constituent of ribosome;GO:0005515//protein binding	GO:0022625//cytosolic large ribosomal subunit
Unigene22602_CR1A	300	2053	431.379	--	--	--	--	gi|994788|dbj|D31780.1|TRUGTGPLAC	402	1e-109	Trimeresurus gramineus gTgPLA2-I gene for phospholipase A2, complete cds (exon1-4)	--	--	--	--	--	--	--	--	--	--	--	--	--	--	-	-	-
Unigene24708_CR1A	517	3508	427.721	gi|444730664|gb|ELW71038.1|	297.4	1e-79	40S ribosomal protein S19 [Tupaia chinensis]	gi|149410257|ref|XM_001509059.1|	394	1e-106	PREDICTED: Ornithorhynchus anatinus 40S ribosomal protein S19-like (LOC100077788), mRNA	sp|Q5R8M9|RS19_PONAB	290	8e-79	40S ribosomal protein S19 OS=Pongo abelii GN=RPS19 PE=2 SV=3	SPBC649.02	168	5e-42	COG2238	Ribosomal protein S19E (S16A)	K02966	2e-80	298	cfa:476450	small subunit ribosomal protein S19e	GO:0000184//nuclear-transcribed mRNA catabolic process, nonsense-mediated decay;GO:0006415//translational termination;GO:0006413//translational initiation;GO:0000028//ribosomal small subunit assembly;GO:0051272//positive regulation of cellular component movement;GO:0006414//translational elongation;GO:0030490//maturation of SSU-rRNA;GO:0030218//erythrocyte differentiation;GO:0009991//response to …	GO:0003735//structural constituent of ribosome;GO:0031369//translation initiation factor binding;GO:0017134//fibroblast growth factor binding	GO:0005730//nucleolus;GO:0022627//cytosolic small ribosomal subunit
Unigene24692_CR1A	3133	21083	424.193	gi|327283725|ref|XP_003226591.1|	567.4	1e-159	PREDICTED: acyl-CoA desaturase-like [Anolis carolinensis]	gi|464274651|gb|GAGA01386331.1|	339	5e-89	TSA: Anolis carolinensis k41_7950038 transcribed RNA sequence	sp|Q92038|ACOD_CYPCA	466	1e-130	Acyl-CoA desaturase OS=Cyprinus carpio PE=2 SV=2	SPCC1281.06c_1	213	2e-54	COG1398	Fatty-acid desaturase	K00507	2e-160	567	acs:100564278	stearoyl-CoA desaturase (delta-9 desaturase) [EC:1.14.19.1]	GO:0006633//fatty acid biosynthetic process;GO:0055114//oxidation-reduction process	GO:0004768//stearoyl-CoA 9-desaturase activity;GO:0005506//iron ion binding	GO:0016021//integral to membrane;GO:0005783//endoplasmic reticulum
Unigene11892_CR1A	2306	15334	419.168	gi|395505719|ref|XP_003757187.1|	1233.4	0	PREDICTED: 78 kDa glucose-regulated protein [Sarcophilus harrisii]	gi|327291597|ref|XM_003230460.1|	1552	0	PREDICTED: Anolis carolinensis 78 kDa glucose-regulated protein-like (LOC100558585), mRNA	sp|Q90593|GRP78_CHICK	1230	0	78 kDa glucose-regulated protein OS=Gallus gallus GN=HSPA5 PE=1 SV=1	SPAC22A12.15c	862	0	COG0443	Molecular chaperone	K09490	0	1231	tgu:100218236	heat shock 70kDa protein 5	GO:0030512//negative regulation of transforming growth factor beta receptor signaling pathway;GO:0021589//cerebellum structural organization;GO:0040019//positive regulation of embryonic development;GO:0006200//ATP catabolic process;GO:0030168//platelet activation;GO:0031398//positive regulation of protein ubiquitination;GO:0030433//ER-associated protein catabolic process;GO:0021680//cerebellar Pu…	GO:0051087//chaperone binding;GO:0051082//unfolded protein binding;GO:0031625//ubiquitin protein ligase binding;GO:0043027//cysteine-type endopeptidase inhibitor activity involved in apoptotic process;GO:0019904//protein domain specific binding;GO:0043022//ribosome binding;GO:0005524//ATP binding;GO:0051787//misfolded protein binding;GO:0016887//ATPase activity;GO:0030674//protein binding, bridgi…	GO:0009986//cell surface;GO:0034663//endoplasmic reticulum chaperone complex;GO:0030496//midbody;GO:0005788//endoplasmic reticulum lumen;GO:0030176//integral to endoplasmic reticulum membrane;GO:0008180//signalosome;GO:0048471//perinuclear region of cytoplasm;GO:0042470//melanosome;GO:0005793//endoplasmic reticulum-Golgi intermediate compartment
Unigene24696_CR1A	760	4945	410.151	gi|327282332|ref|XP_003225897.1|	384.8	2e-105	PREDICTED: 40S ribosomal protein S9-like [Anolis carolinensis]	gi|465165873|gb|GACT011384955.1|	613	1e-172	TSA: Anolis carolinensis k56:4212029 transcribed RNA sequence	sp|P29314|RS9_RAT	382	4e-106	40S ribosomal protein S9 OS=Rattus norvegicus GN=Rps9 PE=1 SV=4	SPBC29A3.12	288	5e-78	COG0522	Ribosomal protein S4 and related proteins	K02997	3e-106	384	acs:100558366	small subunit ribosomal protein S9e	GO:0000184//nuclear-transcribed mRNA catabolic process, nonsense-mediated decay;GO:0006415//translational termination;GO:0006413//translational initiation;GO:0006414//translational elongation;GO:0008284//positive regulation of cell proliferation;GO:0006417//regulation of translation;GO:0019083//viral transcription;GO:0006614//SRP-dependent cotranslational protein targeting to membrane	GO:0005515//protein binding;GO:0045182//translation regulator activity;GO:0003735//structural constituent of ribosome;GO:0019843//rRNA binding	GO:0005730//nucleolus;GO:0022627//cytosolic small ribosomal subunit
Unigene24685_CR1A	465	3022	409.669	--	--	--	--	gi|33341215|gb|AF354927.1|	60	1e-05	Trimeresurus stejnegeri stejaggregin-A beta chain-3 mRNA, complete cds	--	--	--	--	--	--	--	--	--	--	--	--	--	--	-	-	-
Unigene24704_CR1A	1170	7574	408.067	gi|327266278|ref|XP_003217933.1|	674.5	0	PREDICTED: guanine nucleotide-binding protein subunit beta-2-like 1-like [Anolis carolinensis]	gi|463535444|gb|GAFZ01008248.1|	1148	0	TSA: Anolis carolinensis comp203_c0_seq1 transcribed RNA sequence	sp|P63245|GBLP_RAT	660	0	Guanine nucleotide-binding protein subunit beta-2-like 1 OS=Rattus norvegicus GN=Gnb2l1 PE=1 SV=3	all0664	154	4e-37	COG2319	FOG: WD40 repeat	K14753	0	674	acs:100566018	guanine nucleotide-binding protein subunit beta-2-like 1 protein	GO:0043065//positive regulation of apoptotic process;GO:2001244//positive regulation of intrinsic apoptotic signaling pathway;GO:0043547//positive regulation of GTPase activity;GO:0051726//regulation of cell cycle;GO:0032464//positive regulation of protein homooligomerization;GO:0017148//negative regulation of translation;GO:0001934//positive regulation of protein phosphorylation;GO:2000114//regu…	GO:0005080//protein kinase C binding;GO:0004872//receptor activity;GO:0030971//receptor tyrosine kinase binding;GO:0042169//SH2 domain binding;GO:0008656//cysteine-type endopeptidase activator activity involved in apoptotic process;GO:0019903//protein phosphatase binding;GO:0008200//ion channel inhibitor activity;GO:0030292//protein tyrosine kinase inhibitor activity	GO:0005856//cytoskeleton;GO:0030496//midbody;GO:0015935//small ribosomal subunit;GO:0001891//phagocytic cup;GO:0043204//perikaryon;GO:0048471//perinuclear region of cytoplasm;GO:0030425//dendrite;GO:0005634//nucleus
Unigene24713_CR1A	859	5559	407.939	gi|327263697|ref|XP_003216654.1|	479.6	8e-134	PREDICTED: 40S ribosomal protein S6-like [Anolis carolinensis]	gi|118562407|dbj|AB266731.1|	961	0	Elaphe quadrivirgata RPS6 mRNA for ribosomal protein S6, partial cds	sp|P62755|RS6_RAT	475	6e-134	40S ribosomal protein S6 OS=Rattus norvegicus GN=Rps6 PE=1 SV=1	SPAC13G6.07c	332	4e-91	COG2125	Ribosomal protein S6E (S10)	K02991	1e-134	479	acs:100559912	small subunit ribosomal protein S6e	GO:0043065//positive regulation of apoptotic process;GO:0000028//ribosomal small subunit assembly;GO:0007369//gastrulation;GO:0000082//G1/S transition of mitotic cell cycle;GO:0002309//T cell proliferation involved in immune response;GO:0006414//translational elongation;GO:0006924//activation-induced cell death of T cells;GO:0033077//T cell differentiation in thymus;GO:0006364//rRNA processing;GO…	GO:0003735//structural constituent of ribosome;GO:0019901//protein kinase binding	GO:0005844//polysome;GO:0048471//perinuclear region of cytoplasm;GO:0005730//nucleolus;GO:0022627//cytosolic small ribosomal subunit
Unigene11894_CR1A	499	3222	407.021	gi|465954254|gb|EMP25805.1|	238	1e-61	Ubiquitin-like protein FUBI [Chelonia mydas]	gi|148236385|ref|NM_001091509.1|	155	2e-34	Xenopus laevis uncharacterized protein MGC80045 (MGC80045), mRNA	sp|P62864|RS30_RAT	119	4e-27	40S ribosomal protein S30 OS=Rattus norvegicus GN=Fau PE=1 SV=1	ECU02g1080	48.5	5e-06	COG5272	Ubiquitin	K02983	3e-57	220	acs:100552695	small subunit ribosomal protein S30e	GO:0006412//translation	GO:0003735//structural constituent of ribosome	GO:0022627//cytosolic small ribosomal subunit
CL72.Contig3_CR1A	219	1405	404.412	--	--	--	--	gi|238747658|gb|GQ197787.1|	125	9e-26	Agkistrodon contortrix clone E33DIFJ02IR568 microsatellite sequence	--	--	--	--	--	--	--	--	--	--	--	--	--	--	-	-	-
Unigene24690_CR1A	526	3331	399.191	gi|56118966|ref|NP_001007968.1|	229.9	4e-59	60S ribosomal protein L30 [Gallus gallus] >gi|54039169|sp|P67883.2|RL30_CHICK RecName: Full=60S ribosomal protein L30 >gi|54039170|sp|P67884.2|RL30_OPHHA RecName: Full=60S ribosomal protein L30 >gi|10442706|gb|AAG17442.1|AF297033_1 ribosomal protein L30 [Ophiophagus hannah] >gi|402507|dbj|BAA03394.1| ribosomal protein L30 [Gallus gallus] >gi|86355135|dbj|BAE78802.1| ribosomal protein L30 [Pelodis…	gi|10442705|gb|AF297033.1|	783	0	Ophiophagus hannah ribosomal protein L30 mRNA, complete cds	sp|P67884|RL30_OPHHA	229	2e-60	60S ribosomal protein L30 OS=Ophiophagus hannah GN=RPL30 PE=3 SV=2	SPAC1250.05	154	1e-37	COG1911	Ribosomal protein L30E	K02908	6e-60	229	gga:425416	large subunit ribosomal protein L30e	GO:0006413//translational initiation;GO:0019083//viral transcription;GO:0006414//translational elongation;GO:0006415//translational termination;GO:0006614//SRP-dependent cotranslational protein targeting to membrane;GO:0000184//nuclear-transcribed mRNA catabolic process, nonsense-mediated decay	GO:0003723//RNA binding;GO:0003735//structural constituent of ribosome	GO:0022625//cytosolic large ribosomal subunit
Unigene24709_CR1A	173	1065	388.057	--	--	--	--	gi|2130945|dbj|AB004067.1|	91.7	1e-15	Bothrops jararaca mRNA for KN-BJ2, complete cds	--	--	--	--	--	--	--	--	--	--	--	--	--	--	-	-	-
Unigene6652_CR1A	518	3183	387.345	gi|392350286|ref|XP_003750613.1|	272.3	6e-72	PREDICTED: 40S ribosomal protein S17-like [Rattus norvegicus]	gi|468711378|gb|GAGG010792463.1|	438	1e-119	TSA: Anolis carolinensis k41:8930763 transcribed RNA sequence	sp|Q6QAP7|RS17_PIG	267	8e-72	40S ribosomal protein S17 OS=Sus scrofa GN=RPS17 PE=2 SV=3	SPCC24B10.09	170	1e-42	COG1383	Ribosomal protein S17E	K02962	2e-71	267	xtr:100145026	small subunit ribosomal protein S17e	GO:0000184//nuclear-transcribed mRNA catabolic process, nonsense-mediated decay;GO:0006415//translational termination;GO:0006413//translational initiation;GO:0034101//erythrocyte homeostasis;GO:0000028//ribosomal small subunit assembly;GO:0006414//translational elongation;GO:0019083//viral transcription;GO:0006614//SRP-dependent cotranslational protein targeting to membrane;GO:0006364//rRNA proce…	GO:0016787//hydrolase activity;GO:0003735//structural constituent of ribosome	GO:0022627//cytosolic small ribosomal subunit
Unigene24663_CR1A	752	4616	386.936	gi|327259999|ref|XP_003214823.1|	209.9	9e-53	PREDICTED: 60S acidic ribosomal protein P2-like [Anolis carolinensis]	gi|468708401|gb|GAGG010795440.1|	355	2e-94	TSA: Anolis carolinensis k41:8939234 transcribed RNA sequence	sp|P02401|RLA2_RAT	187	2e-47	60S acidic ribosomal protein P2 OS=Rattus norvegicus GN=Rplp2 PE=1 SV=2	SPBP8B7.06	132	5e-31	COG2058	Ribosomal protein L12E/L44/L45/RPP1/RPP2	K02943	1e-53	209	acs:100552044	large subunit ribosomal protein LP2	GO:0006413//translational initiation;GO:0019083//viral transcription;GO:0006414//translational elongation;GO:0006415//translational termination;GO:0006614//SRP-dependent cotranslational protein targeting to membrane;GO:0000184//nuclear-transcribed mRNA catabolic process, nonsense-mediated decay	GO:0003723//RNA binding;GO:0003735//structural constituent of ribosome	GO:0022625//cytosolic large ribosomal subunit
Unigene6500_CR1A	274	1674	385.12	gi|126324688|ref|XP_001363537.1|	105.5	7e-22	PREDICTED: 60S acidic ribosomal protein P0-like [Monodelphis domestica]	gi|471368466|ref|XM_004374702.1|	83.8	4e-13	PREDICTED: Trichechus manatus latirostris ribosomal protein, large, P1, transcript variant 2 (RPLP1), mRNA	sp|P47826|RLA0_CHICK	105	2e-23	60S acidic ribosomal protein P0 OS=Gallus gallus GN=RPLP0 PE=2 SV=1	SPCC18.14c	70.1	9e-13	COG0244	Ribosomal protein L10	K02941	8e-23	105	gga:395835	large subunit ribosomal protein LP0	GO:0071353//cellular response to interleukin-4;GO:0042254//ribosome biogenesis;GO:0006414//translational elongation	GO:0003735//structural constituent of ribosome	GO:0022625//cytosolic large ribosomal subunit;GO:0005634//nucleus
Unigene24698_CR1A	856	5222	384.551	gi|327281458|ref|XP_003225465.1|	479.2	1e-133	PREDICTED: 40S ribosomal protein S3-like [Anolis carolinensis]	gi|463527102|gb|GAFZ01011084.1|	759	0	TSA: Anolis carolinensis comp39_c0_seq1 transcribed RNA sequence	sp|P62909|RS3_RAT	469	2e-132	40S ribosomal protein S3 OS=Rattus norvegicus GN=Rps3 PE=1 SV=1	SPBC16G5.14c	311	9e-85	COG0092	Ribosomal protein S3	K02985	1e-134	479	acs:100567092	small subunit ribosomal protein S3e	GO:0000184//nuclear-transcribed mRNA catabolic process, nonsense-mediated decay;GO:0006415//translational termination;GO:0006413//translational initiation;GO:0006919//activation of cysteine-type endopeptidase activity involved in apoptotic process;GO:0006414//translational elongation;GO:0045738//negative regulation of DNA repair;GO:0032088//negative regulation of NF-kappaB transcription factor ac…	GO:0003684//damaged DNA binding;GO:0019901//protein kinase binding;GO:0051536//iron-sulfur cluster binding;GO:0051059//NF-kappaB binding;GO:0004519//endonuclease activity;GO:0003735//structural constituent of ribosome;GO:0003906//DNA-(apurinic or apyrimidinic site) lyase activity;GO:0003729//mRNA binding	GO:0032587//ruffle membrane;GO:0030425//dendrite;GO:0012505//endomembrane system;GO:0005634//nucleus;GO:0022627//cytosolic small ribosomal subunit
Unigene17271_CR1A	560	3403	383.059	gi|66792868|ref|NP_001019712.1|	293.1	4e-78	40S ribosomal protein S15 [Bos taurus] >gi|75060401|sp|Q56K10.3|RS15_BOVIN RecName: Full=40S ribosomal protein S15 >gi|58760350|gb|AAW82085.1| ribosomal protein S15-like [Bos taurus] >gi|74353853|gb|AAI02069.1| Ribosomal protein S15 [Bos taurus] >gi|296485371|tpg|DAA27486.1| TPA: 40S ribosomal protein S15 [Bos taurus]	gi|18000270|gb|AF159542.1|AF159542	751	0	Lapemis hardwickii ribosomal protein S15 mRNA, complete cds	sp|Q56K10|RS15_BOVIN	293	2e-79	40S ribosomal protein S15 OS=Bos taurus GN=RPS15 PE=2 SV=3	SPAC1071.07c	214	6e-56	COG0185	Ribosomal protein S19	K02958	2e-79	295	mdo:100020818	small subunit ribosomal protein S15e	GO:0000184//nuclear-transcribed mRNA catabolic process, nonsense-mediated decay;GO:0006415//translational termination;GO:0006413//translational initiation;GO:0000028//ribosomal small subunit assembly;GO:0000056//ribosomal small subunit export from nucleus;GO:0006414//translational elongation;GO:0009790//embryo development;GO:0019083//viral transcription;GO:0006614//SRP-dependent cotranslational p…	GO:0005515//protein binding;GO:0003677//DNA binding;GO:0003735//structural constituent of ribosome;GO:0003723//RNA binding	GO:0005654//nucleoplasm;GO:0022627//cytosolic small ribosomal subunit
CL1116.Contig1_CR1A	716	4315	379.891	--	--	--	--	gi|211926918|dbj|AB440236.1|	668	0	Trimeresurus flavoviridis phospholipase A2 gene cluster (PfPLA1(psi), PfPLA2, PfPLA3(psi), PfPLA4, PfPLA5)	--	--	--	--	--	--	--	--	--	--	--	--	--	--	-	-	-
Unigene24673_CR1A	1337	8051	379.586	gi|327280822|ref|XP_003225150.1|	478	4e-133	PREDICTED: 60S ribosomal protein L6-like [Anolis carolinensis]	gi|466635497|gb|GACT010770216.1|	545	1e-151	TSA: Anolis carolinensis k36:12318311 transcribed RNA sequence	sp|P21533|RL6_RAT	427	2e-119	60S ribosomal protein L6 OS=Rattus norvegicus GN=Rpl6 PE=1 SV=5	YLR448w	158	2e-38	COG2163	Ribosomal protein L14E/L6E/L27E	K02934	6e-134	478	acs:100553461	large subunit ribosomal protein L6e	GO:0000184//nuclear-transcribed mRNA catabolic process, nonsense-mediated decay;GO:0006415//translational termination;GO:0006413//translational initiation;GO:0006355//regulation of transcription, DNA-dependent;GO:0006414//translational elongation;GO:0019083//viral transcription;GO:0006614//SRP-dependent cotranslational protein targeting to membrane	GO:0003677//DNA binding;GO:0003735//structural constituent of ribosome;GO:0003723//RNA binding	GO:0022625//cytosolic large ribosomal subunit
Unigene24697_CR1A	744	4449	376.948	gi|432110945|gb|ELK34419.1|	306.2	9e-82	Phosphatidylinositol-4-phosphate 3-kinase C2 domain-containing subunit alpha [Myotis davidii]	gi|463573348|gb|GAGA01730215.1|	502	1e-138	TSA: Anolis carolinensis k91_478091 transcribed RNA sequence	sp|P62278|RS13_RAT	300	2e-81	40S ribosomal protein S13 OS=Rattus norvegicus GN=Rps13 PE=1 SV=2	YDR064w	244	1e-64	COG0184	Ribosomal protein S15P/S13E	K02953	5e-81	300	acs:100562063	small subunit ribosomal protein S13e	GO:0000184//nuclear-transcribed mRNA catabolic process, nonsense-mediated decay;GO:0006415//translational termination;GO:0006413//translational initiation;GO:0006414//translational elongation;GO:0033119//negative regulation of RNA splicing;GO:0019083//viral transcription;GO:0006614//SRP-dependent cotranslational protein targeting to membrane	GO:0005515//protein binding;GO:0003735//structural constituent of ribosome;GO:0003729//mRNA binding	GO:0005730//nucleolus;GO:0022627//cytosolic small ribosomal subunit
Unigene11893_CR1A	1409	8295	371.105	gi|82077272|sp|Q5R2J2.1|G3P_TRISI	621.7	2e-176	RecName: Full=Glyceraldehyde-3-phosphate dehydrogenase; Short=GAPDH; AltName: Full=Peptidyl-cysteine S-nitrosylase GAPDH >gi|56377786|dbj|BAD74117.1| glyceraldehyde-3-phosphate dehydrogenase (GAPDH) homologue [Pelodiscus sinensis]	gi|293338751|gb|GQ452018.1|	878	0	Daboia russellii limitis glyceraldehyde-3-phosphate dehydrogenase (gapdh) mRNA, partial cds	sp|Q5R2J2|G3P_PELSI	621	1e-177	Glyceraldehyde-3-phosphate dehydrogenase OS=Pelodiscus sinensis GN=GAPDH PE=2 SV=1	SPBC354.12	520	2e-147	COG0057	Glyceraldehyde-3-phosphate dehydrogenase/erythrose-4-phosphate dehydrogenase	K00134	4e-176	618	mgp:100303685	glyceraldehyde 3-phosphate dehydrogenase [EC:1.2.1.12]	GO:0000226//microtubule cytoskeleton organization;GO:0006094//gluconeogenesis;GO:0017148//negative regulation of translation;GO:0007275//multicellular organismal development;GO:0043066//negative regulation of apoptotic process;GO:0050821//protein stabilization;GO:0051402//neuron apoptotic process;GO:0006096//glycolysis;GO:0000740//nuclear membrane fusion;GO:0035606//peptidyl-cysteine S-trans-nitr…	GO:0051287//NAD binding;GO:0050661//NADP binding;GO:0035605//peptidyl-cysteine S-nitrosylase activity;GO:0008017//microtubule binding;GO:0004365//glyceraldehyde-3-phosphate dehydrogenase (NAD+) (phosphorylating) activity	GO:0015630//microtubule cytoskeleton;GO:0005829//cytosol;GO:0070062//extracellular vesicular exosome;GO:0005811//lipid particle;GO:0005634//nucleus;GO:0030529//ribonucleoprotein complex;GO:0005739//mitochondrion
Unigene24703_CR1A	398	2322	367.765	gi|326931897|ref|XP_003212060.1|	162.5	5e-39	PREDICTED: 40S ribosomal protein S21-like [Meleagris gallopavo]	gi|41633414|emb|BX932886.1|	224	2e-55	Gallus gallus finished cDNA, clone ChEST909i15	sp|P63221|RS21_PIG	157	4e-39	40S ribosomal protein S21 OS=Sus scrofa GN=RPS21 PE=3 SV=1	--	--	--	--	--	K02971	5e-40	162	mgp:100543583	small subunit ribosomal protein S21e	GO:0000184//nuclear-transcribed mRNA catabolic process, nonsense-mediated decay;GO:0006415//translational termination;GO:0006413//translational initiation;GO:0000447//endonucleolytic cleavage in ITS1 to separate SSU-rRNA from 5.8S rRNA and LSU-rRNA from tricistronic rRNA transcript (SSU-rRNA, 5.8S rRNA, LSU-rRNA);GO:0006414//translational elongation;GO:0000461//endonucleolytic cleavage to generat…	GO:0047485//protein N-terminus binding;GO:0043022//ribosome binding;GO:0003735//structural constituent of ribosome	GO:0022627//cytosolic small ribosomal subunit
Unigene24715_CR1A	772	4463	364.419	gi|327271079|ref|XP_003220315.1|	427.2	4e-118	PREDICTED: 40S ribosomal protein S8-like [Anolis carolinensis]	gi|71725684|gb|DQ084043.1|	967	0	Oxyuranus scutellatus 40S ribosomal protein S8 mRNA, partial cds	sp|P62243|RS8_RAT	423	2e-118	40S ribosomal protein S8 OS=Rattus norvegicus GN=Rps8 PE=1 SV=2	YER102w	254	1e-67	COG2007	Ribosomal protein S8E	K02995	5e-119	427	acs:100554035	small subunit ribosomal protein S8e	GO:0006413//translational initiation;GO:0019083//viral transcription;GO:0000462//maturation of SSU-rRNA from tricistronic rRNA transcript (SSU-rRNA, 5.8S rRNA, LSU-rRNA);GO:0006414//translational elongation;GO:0006415//translational termination;GO:0006614//SRP-dependent cotranslational protein targeting to membrane;GO:0000184//nuclear-transcribed mRNA catabolic process, nonsense-mediated decay	GO:0003735//structural constituent of ribosome	GO:0022627//cytosolic small ribosomal subunit
Unigene6483_CR1A	401	2306	362.499	gi|471407667|ref|XP_004385420.1|	187.2	2e-46	PREDICTED: 60S ribosomal protein L23a [Trichechus manatus latirostris]	gi|350534811|ref|NM_001245711.1|	335	1e-88	Taeniopygia guttata 60S ribosomal protein L23a-like (LOC100190675), mRNA	sp|P62752|RL23A_RAT	187	7e-48	60S ribosomal protein L23a OS=Rattus norvegicus GN=Rpl23a PE=2 SV=1	YOL127w	131	4e-31	COG0089	Ribosomal protein L23	K02893	2e-47	187	acs:100564362	large subunit ribosomal protein L23Ae	GO:0006413//translational initiation;GO:0019083//viral transcription;GO:0006414//translational elongation;GO:0006415//translational termination;GO:0008283//cell proliferation;GO:0006614//SRP-dependent cotranslational protein targeting to membrane;GO:0000184//nuclear-transcribed mRNA catabolic process, nonsense-mediated decay	GO:0019843//rRNA binding;GO:0003735//structural constituent of ribosome;GO:0005515//protein binding;GO:0000166//nucleotide binding	GO:0031932//TORC2 complex;GO:0022625//cytosolic large ribosomal subunit;GO:0005634//nucleus
Unigene18707_CR1A	4834	27573	359.558	gi|327261759|ref|XP_003215696.1|	682.9	0	PREDICTED: s-adenosylmethionine decarboxylase proenzyme-like [Anolis carolinensis]	gi|463515788|gb|GAFZ01014922.1|	2141	0	TSA: Anolis carolinensis comp717_c12_seq1 transcribed RNA sequence	sp|P79888|DCAM_XENLA	601	6e-171	S-adenosylmethionine decarboxylase proenzyme OS=Xenopus laevis GN=amd1 PE=2 SV=1	--	--	--	--	--	K01611	0	682	acs:100564500	S-adenosylmethionine decarboxylase [EC:4.1.1.50]	GO:0006557//S-adenosylmethioninamine biosynthetic process;GO:0006597//spermine biosynthetic process;GO:0008295//spermidine biosynthetic process	GO:0004014//adenosylmethionine decarboxylase activity	GO:0005829//cytosol
Unigene24672_CR1A	540	3027	353.354	gi|291407871|ref|XP_002720263.1|	116.3	6e-25	PREDICTED: ribosomal protein L39-like [Oryctolagus cuniculus]	gi|334362373|gb|HQ441086.1|	176	7e-41	Epinephelus coioides 60S ribosomal protein L39 mRNA, partial cds	sp|Q98TF5|RL39_CHICK	110	2e-24	60S ribosomal protein L39 OS=Gallus gallus GN=RPL39 PE=2 SV=1	SPCC663.04	81.3	9e-16	COG2167	Ribosomal protein L39E	K02924	6e-24	110	tgu:100190644	large subunit ribosomal protein L39e	GO:0006413//translational initiation;GO:0019083//viral transcription;GO:0006414//translational elongation;GO:0006415//translational termination;GO:0006614//SRP-dependent cotranslational protein targeting to membrane;GO:0000184//nuclear-transcribed mRNA catabolic process, nonsense-mediated decay	GO:0003723//RNA binding;GO:0003735//structural constituent of ribosome	GO:0022625//cytosolic large ribosomal subunit
CL62.Contig1_CR1A	266	1491	353.336	--	--	--	--	gi|1490199|dbj|D49392.1|	133	5e-28	Ovophis okinavensis pseudogene for phospholipase A2 isozyme, complete cds	--	--	--	--	--	--	--	--	--	--	--	--	--	--	-	-	-
Unigene24705_CR1A	518	2897	352.541	gi|73917399|sp|Q69CJ9.3|RL35_OPHHA	236.1	5e-61	RecName: Full=60S ribosomal protein L35 >gi|38049476|gb|AAR10441.1| ribosomal protein L35 [Ophiophagus hannah]	gi|38049475|gb|AY354199.1|	474	1e-130	Ophiophagus hannah ribosomal protein L35 mRNA, complete cds	sp|Q69CJ9|RL35_OPHHA	236	2e-62	60S ribosomal protein L35 OS=Ophiophagus hannah GN=RPL35 PE=2 SV=3	SPCC613.05c	132	3e-31	COG0255	Ribosomal protein L29	K02918	7e-61	233	ptr:464727	large subunit ribosomal protein L35e	GO:0006413//translational initiation;GO:0019083//viral transcription;GO:0006414//translational elongation;GO:0006415//translational termination;GO:0006614//SRP-dependent cotranslational protein targeting to membrane;GO:0000184//nuclear-transcribed mRNA catabolic process, nonsense-mediated decay	GO:0003729//mRNA binding;GO:0003735//structural constituent of ribosome	GO:0005730//nucleolus;GO:0022625//cytosolic large ribosomal subunit
CL1761.Contig2_CR1A	989	5526	352.214	--	--	--	--	gi|226918738|gb|FJ790439.1|	317	6e-83	Bothrops jararaca toxin 1 (Tox1) gene, partial cds	--	--	--	--	--	--	--	--	--	--	--	--	--	--	-	-	-
Unigene24701_CR1A	634	3511	349.087	gi|354473904|ref|XP_003499172.1|	369.8	5e-101	PREDICTED: 60S ribosomal protein L18a-like [Cricetulus griseus]	gi|463657313|gb|GAGA01688189.1|	640	1e-180	TSA: Anolis carolinensis k76_1258878 transcribed RNA sequence	sp|Q02543|RL18A_HUMAN	365	4e-101	60S ribosomal protein L18a OS=Homo sapiens GN=RPL18A PE=1 SV=2	YOR312c	196	3e-50	COG2157	Ribosomal protein L20A (L18A)	K02882	4e-102	370	ssc:100520891	large subunit ribosomal protein L18Ae	GO:0006413//translational initiation;GO:0019083//viral transcription;GO:0006414//translational elongation;GO:0006415//translational termination;GO:0006614//SRP-dependent cotranslational protein targeting to membrane;GO:0000184//nuclear-transcribed mRNA catabolic process, nonsense-mediated decay	GO:0003723//RNA binding;GO:0003735//structural constituent of ribosome	GO:0022625//cytosolic large ribosomal subunit
Unigene24712_CR1A	439	2431	349.07	gi|310756796|gb|ADP20539.1|	239.2	4e-62	40S ribosomal protein S26 [Fukomys anselli] >gi|310756798|gb|ADP20540.1| 40S ribosomal protein S26 [Heterocephalus glaber]	gi|463527901|gb|GAFZ01010813.1|	400	1e-108	TSA: Anolis carolinensis comp37_c0_seq1 transcribed RNA sequence	sp|P62856|RS26_RAT	238	4e-63	40S ribosomal protein S26 OS=Rattus norvegicus GN=Rps26 PE=3 SV=3	SPAC1805.11c	159	2e-39	COG4830	Ribosomal protein S26	K02976	6e-63	239	acs:100564008	small subunit ribosomal protein S26e	GO:0000184//nuclear-transcribed mRNA catabolic process, nonsense-mediated decay;GO:0006415//translational termination;GO:0006413//translational initiation;GO:0006414//translational elongation;GO:0033119//negative regulation of RNA splicing;GO:0019083//viral transcription;GO:0006614//SRP-dependent cotranslational protein targeting to membrane	GO:0005515//protein binding;GO:0003735//structural constituent of ribosome;GO:0003729//mRNA binding	GO:0022627//cytosolic small ribosomal subunit
Unigene24717_CR1A	573	3170	348.736	gi|327268884|ref|XP_003219225.1|	307.8	1e-82	PREDICTED: 60S ribosomal protein L24-like [Anolis carolinensis]	gi|468708189|gb|GAGG010795652.1|	609	1e-171	TSA: Anolis carolinensis k41:8939898 transcribed RNA sequence	sp|P83732|RL24_RAT	293	2e-79	60S ribosomal protein L24 OS=Rattus norvegicus GN=Rpl24 PE=1 SV=1	SPCC330.14c	157	9e-39	COG2075	Ribosomal protein L24E	K02896	3e-83	307	acs:100562874	large subunit ribosomal protein L24e	GO:0000184//nuclear-transcribed mRNA catabolic process, nonsense-mediated decay;GO:0006415//translational termination;GO:0006413//translational initiation;GO:0021554//optic nerve development;GO:0000027//ribosomal large subunit assembly;GO:0006414//translational elongation;GO:0060041//retina development in camera-type eye;GO:0010458//exit from mitosis;GO:0019083//viral transcription;GO:0031290//re…	GO:0003735//structural constituent of ribosome;GO:0003723//RNA binding	GO:0022625//cytosolic large ribosomal subunit
Unigene24719_CR1A	1061	5862	348.275	gi|327270707|ref|XP_003220130.1|	594.7	2e-168	PREDICTED: 60S ribosomal protein L5-like [Anolis carolinensis]	gi|327270706|ref|XM_003220082.1|	1162	0	PREDICTED: Anolis carolinensis 60S ribosomal protein L5-like (LOC100565826), mRNA	sp|P09895|RL5_RAT	588	9e-168	60S ribosomal protein L5 OS=Rattus norvegicus GN=Rpl5 PE=1 SV=3	YPL131w	300	3e-81	COG0256	Ribosomal protein L18	K02932	1e-169	596	mdo:100026006	large subunit ribosomal protein L5e	GO:0000184//nuclear-transcribed mRNA catabolic process, nonsense-mediated decay;GO:0006415//translational termination;GO:0006413//translational initiation;GO:0006414//translational elongation;GO:0042273//ribosomal large subunit biogenesis;GO:0019083//viral transcription;GO:0006614//SRP-dependent cotranslational protein targeting to membrane;GO:0071241//cellular response to inorganic substance;GO:…	GO:0005515//protein binding;GO:0008097//5S rRNA binding;GO:0003735//structural constituent of ribosome	GO:0017101//aminoacyl-tRNA synthetase multienzyme complex;GO:0022625//cytosolic large ribosomal subunit;GO:0005730//nucleolus
CL2673.Contig1_CR1A	2542	13995	347.047	gi|327283838|ref|XP_003226647.1|	1240.7	0	PREDICTED: polyadenylate-binding protein 1-like [Anolis carolinensis]	gi|463507337|gb|GAFZ01017792.1|	2902	0	TSA: Anolis carolinensis comp97_c0_seq1 transcribed RNA sequence	sp|P11940|PABP1_HUMAN	1229	0	Polyadenylate-binding protein 1 OS=Homo sapiens GN=PABPC1 PE=1 SV=2	YCL011c	86.3	2e-16	COG0724	RNA-binding proteins (RRM domain)	K13126	0	1240	acs:100559090	polyadenylate-binding protein	GO:0006413//translational initiation;GO:0045727//positive regulation of translation;GO:0048255//mRNA stabilization;GO:2000623//negative regulation of nuclear-transcribed mRNA catabolic process, nonsense-mediated decay;GO:0000289//nuclear-transcribed mRNA poly(A) tail shortening;GO:0000398//mRNA splicing, via spliceosome;GO:0006378//mRNA polyadenylation	GO:0008022//protein C-terminus binding;GO:0000166//nucleotide binding;GO:0008143//poly(A) RNA binding;GO:0008494//translation activator activity	GO:0005829//cytosol;GO:0071013//catalytic step 2 spliceosome;GO:0010494//cytoplasmic stress granule
Unigene24479_CR1A	395	2141	341.673	--	--	--	--	gi|2130945|dbj|AB004067.1|	396	1e-107	Bothrops jararaca mRNA for KN-BJ2, complete cds	--	--	--	--	--	--	--	--	--	--	--	--	--	--	-	-	-
Unigene24710_CR1A	497	2689	341.056	gi|327280582|ref|XP_003225031.1|	262.7	4e-69	PREDICTED: 60S ribosomal protein L28-like [Anolis carolinensis]	gi|468976190|gb|GAGG010532753.1|	426	1e-116	TSA: Anolis carolinensis k36:10795918 transcribed RNA sequence	sp|P41105|RL28_MOUSE	244	8e-65	60S ribosomal protein L28 OS=Mus musculus GN=Rpl28 PE=1 SV=2	--	--	--	--	--	K02903	7e-70	262	acs:100563163	large subunit ribosomal protein L28e	GO:0009790//embryo development;GO:0006412//translation	GO:0003735//structural constituent of ribosome	GO:0005840//ribosome
CL700.Contig1_CR1A	388	2099	341.014	--	--	--	--	gi|62463|emb|X12747.1|	414	1e-112	Bothrops atrox batroxobin gene (EC 3.4.21.29)	--	--	--	--	--	--	--	--	--	--	--	--	--	--	-	-	-
Unigene11940_CR1A	1486	7952	337.325	--	--	--	--	gi|238737560|gb|GQ187689.1|	200	1e-47	Agkistrodon contortrix clone E33DIFJ02HA0HQ microsatellite sequence	--	--	--	--	--	--	--	--	--	--	--	--	--	--	-	-	-
Unigene24691_CR1A	753	4020	336.529	gi|187469754|gb|AAI66953.1|	281.6	2e-74	LOC100170417 protein [Xenopus (Silurana) tropicalis]	gi|71725700|gb|DQ084051.1|	858	0	Oxyuranus scutellatus translocon-associated protein-like protein mRNA, complete cds	sp|Q62186|SSRD_MOUSE	265	6e-71	Translocon-associated protein subunit delta OS=Mus musculus GN=Ssr4 PE=2 SV=1	--	--	--	--	--	K04571	3e-76	285	oaa:100080308	translocon-associated protein subunit delta	-	-	GO:0016021//integral to membrane;GO:0005784//Sec61 translocon complex
CL3993.Contig1_CR1A	807	4279	334.241	gi|13095440|gb|AAK12273.1|	370.9	3e-101	thrombin-like enzyme precursor [Deinagkistrodon acutus]	gi|2114115|dbj|D67079.1|	708	0	Trimeresurus flavoviridis mRNA for serine protease, complete cds	sp|Q2QA04|VSP_CRODD	354	1e-97	Snake venom serine protease OS=Crotalus durissus durissus PE=2 SV=1	mlr3307	77	3e-14	COG5640	Secreted trypsin-like serine protease	K01325	1e-45	183	aml:100476932	tissue kallikrein [EC:3.4.21.35]	-	-	-
CL4141.Contig1_CR1A	1541	8153	333.508	--	--	--	--	gi|402810592|gb|JX220981.1|	1437	0	Deinagkistrodon acutus snake venom serine protease Da-36 gene, complete cds	--	--	--	--	--	--	--	--	--	--	--	--	--	--	-	-	-
Unigene11882_CR1A	1002	5299	333.363	gi|148693644|gb|EDL25591.1|	250.8	8e-65	mCG10725, isoform CRA_b [Mus musculus]	gi|468972891|gb|GAGG010536052.1|	470	1e-129	TSA: Anolis carolinensis k36:10806044 transcribed RNA sequence	sp|Q6Q311|RS25_SHEEP	248	1e-65	40S ribosomal protein S25 OS=Ovis aries GN=RPS25 PE=2 SV=1	YGR027c	96.7	6e-20	COG4901	Ribosomal protein S25	K02975	1e-65	250	mgp:100543586	small subunit ribosomal protein S25e	GO:0000184//nuclear-transcribed mRNA catabolic process, nonsense-mediated decay;GO:0006415//translational termination;GO:0006413//translational initiation;GO:0000028//ribosomal small subunit assembly;GO:0006414//translational elongation;GO:0019083//viral transcription;GO:0006614//SRP-dependent cotranslational protein targeting to membrane	GO:0003735//structural constituent of ribosome;GO:0003723//RNA binding	GO:0005730//nucleolus;GO:0022627//cytosolic small ribosomal subunit
Unigene22621_CR1A	168	888	333.192	gi|465986059|gb|EMP36996.1|	53.1	4e-06	hypothetical protein UY3_05797 [Chelonia mydas]	gi|238746634|gb|GQ196763.1|	220	2e-54	Agkistrodon contortrix clone E33DIFJ02JLFLU microsatellite sequence	--	--	--	--	--	--	--	--	--	--	--	--	--	--	-	-	-
Unigene24714_CR1A	639	3318	327.316	gi|327281641|ref|XP_003225555.1|	324.3	2e-87	PREDICTED: 60S ribosomal protein L21-like [Anolis carolinensis]	gi|465054120|gb|GACT011439444.1|	603	1e-169	TSA: Anolis carolinensis k61:3090061 transcribed RNA sequence	sp|P46778|RL21_HUMAN	319	3e-87	60S ribosomal protein L21 OS=Homo sapiens GN=RPL21 PE=1 SV=2	YBR191w	197	1e-50	COG2139	Ribosomal protein L21E	K02889	4e-88	324	acs:100552876	large subunit ribosomal protein L21e	GO:0006413//translational initiation;GO:0019083//viral transcription;GO:0006414//translational elongation;GO:0006415//translational termination;GO:0006614//SRP-dependent cotranslational protein targeting to membrane;GO:0000184//nuclear-transcribed mRNA catabolic process, nonsense-mediated decay	GO:0003723//RNA binding;GO:0003735//structural constituent of ribosome	GO:0022625//cytosolic large ribosomal subunit
CL1713.Contig3_CR1A	2383	12237	323.7	gi|444727734|gb|ELW68212.1|	758.4	0	Actin, cytoplasmic 2 [Tupaia chinensis]	gi|464927250|gb|GACT011502638.1|	1703	0	TSA: Anolis carolinensis k71:1363770 transcribed RNA sequence	sp|A2BDB0|ACTG_XENLA	758	0	Actin, cytoplasmic 2 OS=Xenopus laevis GN=actg1 PE=2 SV=1	SPBC32H8.12c	706	0	COG5277	Actin and related proteins	K05692	0	758	ssc:397653	actin beta/gamma 1	GO:0007411//axon guidance;GO:0009615//response to virus;GO:0034332//adherens junction organization;GO:0006928//cellular component movement;GO:0051592//response to calcium ion;GO:0045214//sarcomere organization;GO:0034329//cell junction assembly;GO:0007596//blood coagulation;GO:0072144//glomerular mesangial cell development;GO:0051086//chaperone mediated protein folding independent of cofactor;GO:…	GO:0019901//protein kinase binding;GO:0050998//nitric-oxide synthase binding;GO:0019894//kinesin binding;GO:0030957//Tat protein binding;GO:0042802//identical protein binding;GO:0005524//ATP binding;GO:0005200//structural constituent of cytoskeleton	GO:0030863//cortical cytoskeleton;GO:0031941//filamentous actin;GO:0043034//costamere;GO:0005829//cytosol;GO:0030424//axon;GO:0070062//extracellular vesicular exosome;GO:0014069//postsynaptic density;GO:0070688//MLL5-L complex;GO:0035267//NuA4 histone acetyltransferase complex;GO:0030485//smooth muscle contractile fiber;GO:0030529//ribonucleoprotein complex
Unigene22998_CR1A	374	1895	319.396	gi|82242794|sp|Q8AY81.1|VSPST_VIRST	216.5	3e-55	RecName: Full=Thrombin-like enzyme stejnobin; Short=SVTLE; AltName: Full=Fibrinogen-clotting enzyme; AltName: Full=Snake venom serine protease; Short=SVSP; Flags: Precursor >gi|24266793|gb|AAN52347.1| stejnobin [Viridovipera stejnegeri]	gi|24266792|gb|AF545576.1|	424	1e-115	Trimeresurus stejnegeri stejnobin mRNA, complete cds	sp|Q8AY81|VSPST_TRIST	216	9e-57	Thrombin-like enzyme stejnobin OS=Trimeresurus stejnegeri PE=1 SV=1	VC1200	54.7	4e-08	COG5640	Secreted trypsin-like serine protease	K09463	2e-30	130	mdo:100028184	kallikrein 13 [EC:3.4.21.-]	-	-	-
Unigene24711_CR1A	423	2143	319.355	gi|297287755|ref|XP_001106448.2|	211.1	1e-53	PREDICTED: 60S ribosomal protein L36-like [Macaca mulatta]	gi|18000284|gb|AF159903.1|AF159903	541	1e-151	Lapemis hardwickii 60S ribosomal protein L36 mRNA, complete cds	sp|Q8UW19|RL36_LAPHA	211	5e-55	60S ribosomal protein L36 OS=Lapemis hardwickii GN=RPL36 PE=3 SV=1	SPCC970.05	102	2e-22	COG5051	Ribosomal protein L36E	K02920	2e-54	211	mdo:100019132	large subunit ribosomal protein L36e	GO:0000184//nuclear-transcribed mRNA catabolic process, nonsense-mediated decay;GO:0006415//translational termination;GO:0006413//translational initiation;GO:0006414//translational elongation;GO:0007420//brain development;GO:0051726//regulation of cell cycle;GO:0019083//viral transcription;GO:0006614//SRP-dependent cotranslational protein targeting to membrane	GO:0003735//structural constituent of ribosome	GO:0022625//cytosolic large ribosomal subunit;GO:0005730//nucleolus
Unigene18709_CR1A	1350	6789	317.003	gi|465965529|gb|EMP30697.1|	232.3	4e-59	Proto-oncogene c-Fos [Chelonia mydas]	gi|449502642|ref|XM_002200534.2|	194	8e-46	PREDICTED: Taeniopygia guttata FBJ murine osteosarcoma viral oncogene homolog (FOS), mRNA	sp|P11939|FOS_CHICK	203	8e-52	Proto-oncogene c-Fos OS=Gallus gallus GN=FOS PE=1 SV=1	DR0479	51.6	3e-06	COG0744	Membrane carboxypeptidase (penicillin-binding protein)	K04379	1e-53	211	oaa:100075021	proto-oncogene protein c-fos	GO:0071277//cellular response to calcium ion;GO:0032496//response to lipopolysaccharide;GO:0030431//sleep;GO:0007179//transforming growth factor beta receptor signaling pathway;GO:0034614//cellular response to reactive oxygen species;GO:0051412//response to corticosterone stimulus;GO:0009612//response to mechanical stimulus;GO:0009629//response to gravity;GO:0007568//aging;GO:0009636//response to…	GO:0046982//protein heterodimerization activity;GO:0044212//transcription regulatory region DNA binding;GO:0043565//sequence-specific DNA binding;GO:0003700//sequence-specific DNA binding transcription factor activity;GO:0003690//double-stranded DNA binding;GO:0008134//transcription factor binding;GO:0070412//R-SMAD binding	GO:0043005//neuron projection;GO:0016020//membrane;GO:0005730//nucleolus;GO:0005667//transcription factor complex
Unigene11895_CR1A	4072	20421	316.126	gi|327270195|ref|XP_003219875.1|	1095.1	0	PREDICTED: zinc transporter ZIP6-like [Anolis carolinensis]	gi|463764126|gb|GAGA01634859.1|	1142	0	TSA: Anolis carolinensis k66_2139549 transcribed RNA sequence	sp|Q5R9M9|S39A6_PONAB	905	0	Zinc transporter ZIP6 OS=Pongo abelii GN=SLC39A6 PE=2 SV=1	RSc2227	112	5e-24	COG0428	Predicted divalent heavy-metal cations transporter	K14712	0	1095	acs:100562021	solute carrier family 39 (zinc transporter), member 6	GO:0071577//zinc ion transmembrane transport	GO:0046873//metal ion transmembrane transporter activity	GO:0016021//integral to membrane;GO:0031258//lamellipodium membrane
CL3378.Contig3_CR1A	994	4969	315.119	--	--	--	--	gi|469191|dbj|D28871.1|AGKAHB	539	1e-150	Gloydius halys gene for prepro-halystatin 2 and 3, partial cds	--	--	--	--	--	--	--	--	--	--	--	--	--	--	-	-	-
Unigene18913_CR1A	321	1596	313.415	--	--	--	--	gi|238742404|gb|GQ192533.1|	85.7	1e-13	Agkistrodon contortrix clone E33DIFJ02G2RB9 microsatellite sequence	--	--	--	--	--	--	--	--	--	--	--	--	--	--	-	-	-
Unigene24693_CR1A	276	1331	303.991	--	--	--	--	gi|238742404|gb|GQ192533.1|	71.9	1e-09	Agkistrodon contortrix clone E33DIFJ02G2RB9 microsatellite sequence	--	--	--	--	--	--	--	--	--	--	--	--	--	--	-	-	-
Unigene6644_CR1A	2221	10692	303.46	gi|57525168|ref|NP_001006186.1|	390.6	1e-106	transmembrane emp24 domain-containing protein 2 precursor [Gallus gallus]	gi|463513591|gb|GAFZ01015674.1|	737	0	TSA: Anolis carolinensis comp779_c0_seq1 transcribed RNA sequence	sp|Q9R0Q3|TMED2_MOUSE	373	1e-102	Transmembrane emp24 domain-containing protein 2 OS=Mus musculus GN=Tmed2 PE=1 SV=1	--	--	--	--	--	K14809	1e-99	364	ssc:100157342	ATP-dependent RNA helicase DDX55/SPB4 [EC:3.6.4.13]	GO:0036342//post-anal tail morphogenesis;GO:0010628//positive regulation of gene expression;GO:0072661//protein targeting to plasma membrane;GO:0001892//embryonic placenta development;GO:0001947//heart looping;GO:0007030//Golgi organization;GO:0001893//maternal placenta development;GO:0001843//neural tube closure;GO:0048208//COPII vesicle coating;GO:0032525//somite rostral/caudal axis specificati…	GO:0005515//protein binding	GO:0016021//integral to membrane;GO:0005789//endoplasmic reticulum membrane;GO:0033116//endoplasmic reticulum-Golgi intermediate compartment membrane;GO:0032580//Golgi cisterna membrane;GO:0030663//COPI-coated vesicle membrane;GO:0042589//zymogen granule membrane
CL3844.Contig2_CR1A	1477	6886	293.885	gi|4378025|gb|AAD19348.1|	30.8	4e-97	reverse transcriptase-like protein [Takifugu rubripes]	gi|808895|dbj|D31777.1|TFLGTFTBPA	505	1e-139	Trimeresurus flavoviridis gTfTBP gene for TATA-box binding protein, complete cds	sp|Q95SX7|RTBS_DROME	93.2	1e-18	Probable RNA-directed DNA polymerase from transposon BS OS=Drosophila melanogaster GN=RTase PE=2 SV=1	SMb21477	56.6	1e-07	COG3344	Retron-type reverse transcriptase	K05016	1e-28	128	spu:753989	chloride channel 7	-	-	-
CL4179.Contig1_CR1A	1070	4979	293.325	--	--	--	--	gi|33942195|gb|AC102609.7|	67.9	1e-07	Mus musculus, clone RP23-403I3, complete sequence	--	--	--	--	--	--	--	--	--	--	--	--	--	--	-	-	-
Unigene24725_CR1A	1570	7275	292.096	gi|466003424|gb|EMP42084.1|	787.7	0	Dolichyl-diphosphooligosaccharide--protein glycosyltransferase 48 kDa subunit [Chelonia mydas]	gi|463557371|gb|GAFZ01000800.1|	759	0	TSA: Anolis carolinensis comp1108_c0_seq1 transcribed RNA sequence	sp|Q6GNR9|OST48_XENLA	774	0	Dolichyl-diphosphooligosaccharide--protein glycosyltransferase 48 kDa subunit OS=Xenopus laevis GN=ddost PE=2 SV=1	--	--	--	--	--	K12670	0	786	acs:100556019	oligosaccharyltransferase complex subunit beta	GO:0006412//translation;GO:0018279//protein N-linked glycosylation via asparagine;GO:0045087//innate immune response;GO:0043687//post-translational protein modification;GO:0034097//response to cytokine stimulus;GO:0042110//T cell activation;GO:0006614//SRP-dependent cotranslational protein targeting to membrane	GO:0005515//protein binding;GO:0004579//dolichyl-diphosphooligosaccharide-protein glycotransferase activity	GO:0008250//oligosaccharyltransferase complex;GO:0016021//integral to membrane;GO:0005886//plasma membrane
Unigene24722_CR1A	772	3547	289.625	gi|327266268|ref|XP_003217928.1|	402.5	1e-110	PREDICTED: 40S ribosomal protein S5-like [Anolis carolinensis]	gi|465305260|gb|GACT011315797.1|	652	0	TSA: Anolis carolinensis k51:6134357 transcribed RNA sequence	sp|P46782|RS5_HUMAN	396	3e-110	40S ribosomal protein S5 OS=Homo sapiens GN=RPS5 PE=1 SV=4	YJR123w	273	2e-73	COG0049	Ribosomal protein S7	K02989	1e-111	402	acs:100565036	small subunit ribosomal protein S5e	GO:0000184//nuclear-transcribed mRNA catabolic process, nonsense-mediated decay;GO:0006415//translational termination;GO:0006413//translational initiation;GO:0006450//regulation of translational fidelity;GO:0019083//viral transcription;GO:0006614//SRP-dependent cotranslational protein targeting to membrane	GO:0003735//structural constituent of ribosome;GO:0003729//mRNA binding	GO:0022627//cytosolic small ribosomal subunit
Unigene11945_CR1A	878	3996	286.895	gi|327286244|ref|XP_003227841.1|	385.6	1e-105	PREDICTED: integral membrane protein 2A-like [Anolis carolinensis]	gi|463663461|gb|GAGA01685131.1|	480	1e-132	TSA: Anolis carolinensis k76_1250074 transcribed RNA sequence	sp|O43736|ITM2A_HUMAN	276	3e-74	Integral membrane protein 2A OS=Homo sapiens GN=ITM2A PE=1 SV=2	--	--	--	--	--	--	--	--	--	--	-	GO:0005515//protein binding	-
Unigene24025_CR1A	403	1831	286.401	gi|156358286|ref|XP_001624453.1|	54.7	1e-06	predicted protein [Nematostella vectensis] >gi|156211233|gb|EDO32353.1| predicted protein [Nematostella vectensis]	gi|338855335|gb|HQ414119.1|	91.7	2e-15	Crotalus adamanteus serine proteinase 3 mRNA, complete cds	--	--	--	--	--	--	--	--	--	--	--	--	--	--	-	-	-
Unigene6521_CR1A	588	2664	285.594	gi|449497932|ref|XP_004174287.1|	64.7	3e-09	PREDICTED: uncharacterized protein LOC101233765 [Taeniopygia guttata]	--	--	--	--	sp|P25063|CD24_HUMAN	54.7	1e-07	Signal transducer CD24 OS=Homo sapiens GN=CD24 PE=1 SV=2	--	--	--	--	--	K06469	4e-09	61.6	gga:100859742	CD24 antigen	GO:0009966//regulation of signal transduction;GO:0008152//metabolic process;GO:0016337//cell-cell adhesion;GO:0042592//homeostatic process;GO:0051179//localization;GO:0016043//cellular component organization;GO:0030154//cell differentiation;GO:0048523//negative regulation of cellular process;GO:0042129//regulation of T cell proliferation;GO:0050870//positive regulation of T cell activation;GO:005…	-	GO:0044425//membrane part
Unigene24716_CR1A	351	1585	284.652	gi|466038075|ref|XP_004275750.1|	143.3	3e-33	PREDICTED: 60S ribosomal protein L38 [Orcinus orca]	gi|469110274|gb|GAGG010403851.1|	214	2e-52	TSA: Anolis carolinensis k31:13346395 transcribed RNA sequence	sp|P63174|RL38_RAT	139	2e-33	60S ribosomal protein L38 OS=Rattus norvegicus GN=Rpl38 PE=1 SV=2	--	--	--	--	--	K02923	4e-34	142	acs:100557875	large subunit ribosomal protein L38e	GO:0001501//skeletal system development;GO:0000184//nuclear-transcribed mRNA catabolic process, nonsense-mediated decay;GO:0006415//translational termination;GO:0006413//translational initiation;GO:0007605//sensory perception of sound;GO:0006414//translational elongation;GO:0001503//ossification;GO:0048318//axial mesoderm development;GO:0034463//90S preribosome assembly;GO:0042474//middle ear mor…	GO:0003735//structural constituent of ribosome;GO:0003723//RNA binding	GO:0022625//cytosolic large ribosomal subunit;GO:0033291//eukaryotic 80S initiation complex
CL645.Contig1_CR1A	2025	9143	284.613	--	--	--	--	--	--	--	--	--	--	--	--	--	--	--	--	--	--	--	--	--	--	-	-	-
Unigene22620_CR1A	2077	9199	279.187	gi|465986059|gb|EMP36996.1|	58.9	1e-06	hypothetical protein UY3_05797 [Chelonia mydas]	gi|238745603|gb|GQ195732.1|	283	2e-72	Agkistrodon contortrix clone E33DIFJ02J2ZL3 microsatellite sequence	--	--	--	--	--	--	--	--	--	--	--	--	--	--	-	-	-
Unigene18225_CR1A	1237	5445	277.472	gi|57529546|ref|NP_001006561.1|	341.7	4e-92	translocon-associated protein subunit beta precursor [Gallus gallus]	gi|463529345|gb|GAFZ01010325.1|	470	1e-129	TSA: Anolis carolinensis comp328_c0_seq1 transcribed RNA sequence	sp|P23438|SSRB_CANFA	332	1e-90	Translocon-associated protein subunit beta OS=Canis familiaris GN=SSR2 PE=1 SV=1	--	--	--	--	--	K13250	6e-93	341	gga:425656	translocon-associated protein subunit beta	-	-	GO:0016021//integral to membrane;GO:0005789//endoplasmic reticulum membrane
Unigene658_CR1A	961	4182	274.317	--	--	--	--	gi|238736633|gb|GQ186762.1|	131	7e-27	Agkistrodon contortrix clone E33DIFJ02HAESA microsatellite sequence	--	--	--	--	--	--	--	--	--	--	--	--	--	--	-	-	-
Unigene11907_CR1A	885	3851	274.297	gi|410916349|ref|XP_003971649.1|	130.2	1e-28	PREDICTED: 40S ribosomal protein S29-like [Takifugu rubripes]	gi|463638742|gb|GAGA01697508.1|	274	7e-70	TSA: Anolis carolinensis k76_843420 transcribed RNA sequence	sp|P62275|RS29_RAT	127	3e-29	40S ribosomal protein S29 OS=Rattus norvegicus GN=Rps29 PE=1 SV=2	YLR388w	87.4	3e-17	COG0199	Ribosomal protein S14	K02980	3e-29	129	mcc:693820	small subunit ribosomal protein S29e	GO:0001525//angiogenesis;GO:0000184//nuclear-transcribed mRNA catabolic process, nonsense-mediated decay;GO:0006415//translational termination;GO:0006413//translational initiation;GO:0072332//intrinsic apoptotic signaling pathway by p53 class mediator;GO:0060218//hematopoietic stem cell differentiation;GO:0048821//erythrocyte development;GO:0006414//translational elongation;GO:0051726//regulation…	GO:0008270//zinc ion binding;GO:0016787//hydrolase activity;GO:0003735//structural constituent of ribosome;GO:0003723//RNA binding	GO:0022627//cytosolic small ribosomal subunit
Unigene11937_CR1A	342	1476	272.052	gi|470646809|ref|XP_004332349.1|	225.7	5e-58	PREDICTED: LOW QUALITY PROTEIN: actin, alpha 1, skeletal muscle [Tursiops truncatus]	gi|15825435|gb|AF416707.1|AF416707	646	0	Atractaspis microlepidota microlepidota alpha actin mRNA, complete cds	sp|P68136|ACTS_RAT	225	2e-59	Actin, alpha skeletal muscle OS=Rattus norvegicus GN=Acta1 PE=1 SV=1	SPBC32H8.12c	208	2e-54	COG5277	Actin and related proteins	K10354	5e-59	225	ptr:100609865	actin, alpha skeletal muscle	GO:0048741//skeletal muscle fiber development;GO:0030240//skeletal muscle thin filament assembly	GO:0005524//ATP binding;GO:0005515//protein binding	GO:0005865//striated muscle thin filament;GO:0001725//stress fiber;GO:0005884//actin filament
Unigene24723_CR1A	694	2964	269.222	gi|38374146|gb|AAR19276.1|	310.5	4e-83	venom gland cyclophilin [Bitis gabonica]	gi|38374145|gb|AY442290.1|	1152	0	Bitis gabonica venom gland cyclophilin mRNA, partial cds	sp|Q5R8S7|PPIA_PONPY	303	2e-82	Peptidyl-prolyl cis-trans isomerase A OS=Pongo pygmaeus GN=PPIA PE=2 SV=4	SPBC28F2.03	241	6e-64	COG0652	Peptidyl-prolyl cis-trans isomerase (rotamase) - cyclophilin family	K03767	8e-82	303	ssc:397637	peptidyl-prolyl cis-trans isomerase A (cyclophilin A) [EC:5.2.1.8]	GO:0006457//protein folding;GO:0030168//platelet activation;GO:0019061//uncoating of virus;GO:0030260//entry into host cell;GO:0034389//lipid particle organization;GO:0050900//leukocyte migration;GO:0050714//positive regulation of protein secretion;GO:0019048//virus-host interaction;GO:0045070//positive regulation of viral genome replication;GO:0006278//RNA-dependent DNA replication;GO:0002576//p…	GO:0046790//virion binding;GO:0051082//unfolded protein binding;GO:0042277//peptide binding;GO:0003755//peptidyl-prolyl cis-trans isomerase activity	GO:0005576//extracellular region;GO:0005829//cytosol;GO:0005634//nucleus
Unigene24727_CR1A	1419	5849	259.831	gi|449488279|ref|XP_002194145.2|	75.5	7e-12	PREDICTED: uncharacterized protein LOC100230789 [Taeniopygia guttata]	gi|463414613|gb|GAFZ01049330.1|	155	7e-34	TSA: Anolis carolinensis comp2833_c0_seq1 transcribed RNA sequence	sp|Q0P5A7|4EBP1_BOVIN	136	1e-31	Eukaryotic translation initiation factor 4E-binding protein 1 OS=Bos taurus GN=EIF4EBP1 PE=2 SV=1	--	--	--	--	--	K07205	5e-38	159	gga:426773	eukaryotic translation initiation factor 4E binding protein 1	GO:0030324//lung development;GO:0008286//insulin receptor signaling pathway;GO:0045471//response to ethanol;GO:0045931//positive regulation of mitotic cell cycle;GO:0045947//negative regulation of translational initiation;GO:0031929//TOR signaling cascade;GO:0031333//negative regulation of protein complex assembly;GO:0000082//G1/S transition of mitotic cell cycle	GO:0030371//translation repressor activity;GO:0008190//eukaryotic initiation factor 4E binding	GO:0005737//cytoplasm;GO:0005730//nucleolus;GO:0043234//protein complex
CL1713.Contig1_CR1A	166	684	259.74	gi|470646809|ref|XP_004332349.1|	115.2	1e-24	PREDICTED: LOW QUALITY PROTEIN: actin, alpha 1, skeletal muscle [Tursiops truncatus]	gi|15825435|gb|AF416707.1|AF416707	321	6e-85	Atractaspis microlepidota microlepidota alpha actin mRNA, complete cds	sp|P68136|ACTS_RAT	115	3e-26	Actin, alpha skeletal muscle OS=Rattus norvegicus GN=Acta1 PE=1 SV=1	YFL039c	107	5e-24	COG5277	Actin and related proteins	K10354	1e-25	115	ptr:100609865	actin, alpha skeletal muscle	GO:0048741//skeletal muscle fiber development;GO:0030240//skeletal muscle thin filament assembly	GO:0005524//ATP binding;GO:0005515//protein binding	GO:0005865//striated muscle thin filament;GO:0001725//stress fiber;GO:0005884//actin filament
Unigene24300_CR1A	791	3258	259.637	--	--	--	--	--	--	--	--	--	--	--	--	--	--	--	--	--	--	--	--	--	--	-	-	-
Unigene21924_CR1A	250	1028	259.206	gi|326324737|dbj|BAJ84552.1|	136.7	3e-31	Phospholipase A2 [Trimeresurus flavoviridis]	gi|1490199|dbj|D49392.1|	153	5e-34	Ovophis okinavensis pseudogene for phospholipase A2 isozyme, complete cds	sp|O42187|PA2BB_GLOHA	110	7e-25	Basic phospholipase A2 B OS=Gloydius halys PE=1 SV=2	--	--	--	--	--	K01047	5e-17	86.3	oaa:100076775	phospholipase A2 [EC:3.1.1.4]	GO:0006629//lipid metabolic process	-	-
Unigene6619_CR1A	565	2323	259.175	gi|307746908|ref|NP_001182714.1|	89	1e-16	thymosin beta 15 [Gallus gallus] >gi|20140786|sp|Q9DET5.3|TB15A_COTJA RecName: Full=Thymosin beta-15A homolog; AltName: Full=Thymosin beta >gi|11342543|emb|CAC17010.1| thymosin beta [Coturnix japonica] >gi|112889609|gb|ABI26171.1| thymosin beta 15-like protein [Gallus gallus] >gi|223929922|gb|ACN24619.1| thymosin beta 15 [Gallus gallus] >gi|449269968|gb|EMC80703.1| Thymosin beta-15A like protein …	gi|350538664|ref|NM_001245652.1|	145	3e-31	Taeniopygia guttata thymosin beta-like (LOC100190397), mRNA	sp|Q9DET5|TB15A_COTJA	89	6e-18	Thymosin beta-15A homolog OS=Coturnix coturnix japonica PE=3 SV=3	--	--	--	--	--	K05764	6e-14	77.4	bta:100137883	thymosin, beta 4	GO:0042989//sequestering of actin monomers	GO:0003779//actin binding	GO:0005737//cytoplasm;GO:0005856//cytoskeleton
CL2039.Contig1_CR1A	3590	14737	258.765	gi|327284215|ref|XP_003226834.1|	1947.9	0	PREDICTED: sodium/potassium-transporting ATPase subunit alpha-1-like [Anolis carolinensis]	gi|463553765|gb|GAFZ01002022.1|	2746	0	TSA: Anolis carolinensis comp1241_c0_seq1 transcribed RNA sequence	sp|P05023|AT1A1_HUMAN	1917	0	Sodium/potassium-transporting ATPase subunit alpha-1 OS=Homo sapiens GN=ATP1A1 PE=1 SV=1	MA4378	667	0	COG0474	Cation transport ATPase	K01539	0	1947	acs:100564542	sodium/potassium-transporting ATPase subunit alpha [EC:3.6.3.9]	GO:0002028//regulation of sodium ion transport;GO:0060081//membrane hyperpolarization;GO:0008217//regulation of blood pressure;GO:0006754//ATP biosynthetic process;GO:0010107//potassium ion import;GO:0002026//regulation of the force of heart contraction;GO:0045989//positive regulation of striated muscle contraction;GO:0031947//negative regulation of glucocorticoid biosynthetic process;GO:0045822/…	GO:0051087//chaperone binding;GO:0030506//ankyrin binding;GO:0043548//phosphatidylinositol 3-kinase binding;GO:0030955//potassium ion binding;GO:0031402//sodium ion binding;GO:0003869//4-nitrophenylphosphatase activity;GO:0019904//protein domain specific binding;GO:0005524//ATP binding;GO:0019901//protein kinase binding;GO:0005391//sodium:potassium-exchanging ATPase activity;GO:0043531//ADP bindi…	GO:0005901//caveola;GO:0005783//endoplasmic reticulum;GO:0016323//basolateral plasma membrane;GO:0030315//T-tubule;GO:0005794//Golgi apparatus;GO:0042470//melanosome;GO:0005890//sodium:potassium-exchanging ATPase complex;GO:0005768//endosome
Unigene24686_CR1A	1872	7647	257.5	gi|45382329|ref|NP_990729.1|	330.1	2e-88	translationally-controlled tumor protein homolog [Gallus gallus] >gi|1174624|sp|P43347.1|TCTP_CHICK RecName: Full=Translationally-controlled tumor protein homolog; Short=TCTP; AltName: Full=p23; AltName: Full=pCHK23 >gi|517091|dbj|BAA05374.1| transrationally controlled tumor protein [Gallus gallus] >gi|825782|gb|AAA67296.1| growth-related translationally controlled tumor protein [Gallus gallus]	gi|465162214|gb|GACT011386717.1|	432	1e-117	TSA: Anolis carolinensis k56:4216788 transcribed RNA sequence	sp|P43347|TCTP_CHICK	330	9e-90	Translationally-controlled tumor protein homolog OS=Gallus gallus GN=TPT1 PE=2 SV=1	--	--	--	--	--	--	--	--	--	--	GO:0009615//response to virus;GO:2000384//negative regulation of ectoderm development;GO:0006874//cellular calcium ion homeostasis;GO:0019827//stem cell maintenance;GO:0006816//calcium ion transport;GO:0043066//negative regulation of apoptotic process	GO:0005509//calcium ion binding;GO:0008134//transcription factor binding	GO:0005771//multivesicular body;GO:0045298//tubulin complex;GO:0005615//extracellular space;GO:0005654//nucleoplasm
Unigene24718_CR1A	505	2056	256.639	gi|449280784|gb|EMC88010.1|	251.1	1e-65	60S ribosomal protein L31 [Columba livia]	gi|465215336|gb|GAGC011609256.1|	492	1e-136	TSA: Anolis carolinensis k61:385628 transcribed RNA sequence	sp|P62902|RL31_RAT	247	8e-66	60S ribosomal protein L31 OS=Rattus norvegicus GN=Rpl31 PE=2 SV=1	YLR406c	140	8e-34	COG2097	Ribosomal protein L31E	K02910	5e-66	249	tgu:100189948	large subunit ribosomal protein L31e	GO:0006413//translational initiation;GO:0019083//viral transcription;GO:0006414//translational elongation;GO:0006415//translational termination;GO:0006614//SRP-dependent cotranslational protein targeting to membrane;GO:0000184//nuclear-transcribed mRNA catabolic process, nonsense-mediated decay	GO:0003723//RNA binding;GO:0003735//structural constituent of ribosome	GO:0022625//cytosolic large ribosomal subunit
CL1901.Contig1_CR1A	975	3935	254.409	--	--	--	--	gi|403317328|gb|JX039372.1|	67.9	9e-08	Micrurus fulvius clone FQ6DGU405GBB03 microsatellite sequence	--	--	--	--	--	--	--	--	--	--	--	--	--	--	-	-	-
Unigene11896_CR1A	4409	17444	249.401	gi|327261299|ref|XP_003215468.1|	840.1	0	PREDICTED: protein disulfide-isomerase A6-like [Anolis carolinensis]	gi|327261300|ref|XM_003215421.1|	1086	0	PREDICTED: Anolis carolinensis v-type proton ATPase subunit C 2-like (LOC100567244), mRNA	sp|Q922R8|PDIA6_MOUSE	758	0	Protein disulfide-isomerase A6 OS=Mus musculus GN=Pdia6 PE=1 SV=3	YKL080w	231	6e-60	COG5127	Vacuolar H+-ATPase V1 sector, subunit C	K09584	0	840	acs:100567048	protein disulfide-isomerase A6 [EC:5.3.4.1]	GO:0070527//platelet aggregation;GO:0006662//glycerol ether metabolic process;GO:0006457//protein folding;GO:0045454//cell redox homeostasis	GO:0003756//protein disulfide isomerase activity;GO:0005509//calcium ion binding;GO:0009055//electron carrier activity;GO:0015035//protein disulfide oxidoreductase activity	GO:0005793//endoplasmic reticulum-Golgi intermediate compartment;GO:0042470//melanosome;GO:0005788//endoplasmic reticulum lumen;GO:0005886//plasma membrane
Unigene24731_CR1A	1198	4687	246.621	gi|327289640|ref|XP_003229532.1|	295	5e-78	PREDICTED: adenine phosphoribosyltransferase-like [Anolis carolinensis]	gi|46425747|emb|BX933762.2|	123	2e-24	Gallus gallus finished cDNA, clone ChEST916f16	sp|P36972|APT_RAT	244	2e-64	Adenine phosphoribosyltransferase OS=Rattus norvegicus GN=Aprt PE=1 SV=1	sll1430	162	8e-40	COG0503	Adenine/guanine phosphoribosyltransferases and related PRPP-binding proteins	K00759	6e-79	295	acs:100556354	adenine phosphoribosyltransferase [EC:2.4.2.7]	GO:0007595//lactation;GO:0006168//adenine salvage;GO:0032869//cellular response to insulin stimulus;GO:0007625//grooming behavior;GO:0006166//purine ribonucleoside salvage;GO:0044209//AMP salvage	GO:0003999//adenine phosphoribosyltransferase activity;GO:0016208//AMP binding;GO:0002055//adenine binding	GO:0005730//nucleolus;GO:0005829//cytosol
Unigene24720_CR1A	1613	6206	242.532	gi|327270253|ref|XP_003219904.1|	404.1	1e-110	PREDICTED: peroxiredoxin-6-like [Anolis carolinensis]	gi|463544061|gb|GAFZ01005323.1|	484	1e-133	TSA: Anolis carolinensis comp1503_c0_seq1 transcribed RNA sequence	sp|Q5ZJF4|PRDX6_CHICK	387	4e-107	Peroxiredoxin-6 OS=Gallus gallus GN=PRDX6 PE=2 SV=3	mll2432	220	5e-57	COG0450	Peroxiredoxin	K11188	1e-111	404	acs:100551732	peroxiredoxin 6, 1-Cys peroxiredoxin [EC:1.11.1.7 1.11.1.15 3.1.1.-]	GO:0042744//hydrogen peroxide catabolic process;GO:0009395//phospholipid catabolic process	GO:0004602//glutathione peroxidase activity;GO:0005515//protein binding;GO:0004623//phospholipase A2 activity;GO:0051920//peroxiredoxin activity	GO:0005829//cytosol;GO:0005764//lysosome;GO:0016023//cytoplasmic membrane-bounded vesicle
Unigene11922_CR1A	213	819	242.379	gi|3287903|sp|P81397.1|RHCA_AGKRH	146.4	4e-34	RecName: Full=Rhodocetin subunit alpha >gi|60593471|pdb|1SB2|A Chain A, High Resolution Structure Determination Of Rhodocetin >gi|281307050|pdb|3GPR|A Chain A, Crystal Structure Of Rhodocetin	gi|33341207|gb|AF354923.1|	81.8	1e-12	Trimeresurus stejnegeri stejaggregin-B alpha chain-4 mRNA, complete cds	sp|P81397|RHCA_CALRH	146	1e-35	Rhodocetin subunit alpha OS=Calloselasma rhodostoma PE=1 SV=1	--	--	--	--	--	--	--	--	--	--	-	GO:0030246//carbohydrate binding	GO:0005576//extracellular region
Unigene6487_CR1A	1253	4800	241.48	gi|326923208|ref|XP_003207831.1|	329.3	2e-88	PREDICTED: LOW QUALITY PROTEIN: UPF0765 protein C10orf58 homolog [Meleagris gallopavo]	gi|463173798|gb|GAFZ01102641.1|	272	4e-69	TSA: Anolis carolinensis comp27661_c0_seq1 transcribed RNA sequence	sp|Q5ZI34|F213A_CHICK	326	8e-89	Redox-regulatory protein FAM213A OS=Gallus gallus GN=FAM213A PE=2 SV=2	--	--	--	--	--	K15717	3e-14	80.1	ecb:100054405	prostamide/prostaglandin F2alpha synthase [EC:1.11.1.20]	GO:0045670//regulation of osteoclast differentiation;GO:0055114//oxidation-reduction process	GO:0016209//antioxidant activity	GO:0005739//mitochondrion
Unigene6506_CR1A	1148	4390	241.054	gi|431890628|gb|ELK01507.1|	235.7	3e-60	Eukaryotic translation initiation factor 1 [Pteropus alecto]	gi|464933038|gb|GAGC011748849.1|	759	0	TSA: Anolis carolinensis k76:1847089 transcribed RNA sequence	sp|P48024|EIF1_MOUSE	232	1e-60	Eukaryotic translation initiation factor 1 OS=Mus musculus GN=Eif1 PE=2 SV=2	YNL244c	138	2e-32	COG0023	Translation initiation factor 1 (eIF-1/SUI1) and related proteins	K03113	4e-61	235	ptr:454665	translation initiation factor 1	GO:0006950//response to stress;GO:0006446//regulation of translational initiation;GO:0009048//dosage compensation by inactivation of X chromosome	GO:0003743//translation initiation factor activity	GO:0005737//cytoplasm
Unigene6484_CR1A	228	869	240.257	gi|465988704|gb|EMP37800.1|	126.7	3e-28	Serine/threonine-protein kinase Nek8 [Chelonia mydas]	gi|465306834|gb|GACT011315010.1|	163	4e-37	TSA: Anolis carolinensis k51:6132279 transcribed RNA sequence	sp|P62752|RL23A_RAT	115	2e-26	60S ribosomal protein L23a OS=Rattus norvegicus GN=Rpl23a PE=2 SV=1	SPBC106.18	61.2	4e-10	COG0089	Ribosomal protein L23	K02893	1e-28	124	xla:447121	large subunit ribosomal protein L23Ae	GO:0051726//regulation of cell cycle;GO:0006412//translation	GO:0003735//structural constituent of ribosome;GO:0000166//nucleotide binding	GO:0005840//ribosome
Unigene11939_CR1A	242	921	239.903	gi|470646809|ref|XP_004332349.1|	165.6	6e-40	PREDICTED: LOW QUALITY PROTEIN: actin, alpha 1, skeletal muscle [Tursiops truncatus]	gi|15825435|gb|AF416707.1|AF416707	472	1e-130	Atractaspis microlepidota microlepidota alpha actin mRNA, complete cds	sp|P68136|ACTS_RAT	165	2e-41	Actin, alpha skeletal muscle OS=Rattus norvegicus GN=Acta1 PE=1 SV=1	SPBC32H8.12c	142	1e-34	COG5277	Actin and related proteins	K10354	6e-41	165	ptr:100609865	actin, alpha skeletal muscle	GO:0048741//skeletal muscle fiber development;GO:0016049//cell growth;GO:0048545//response to steroid hormone stimulus;GO:0030240//skeletal muscle thin filament assembly;GO:0030049//muscle filament sliding;GO:0009991//response to extracellular stimulus;GO:0010226//response to lithium ion;GO:0043503//skeletal muscle fiber adaptation;GO:0009612//response to mechanical stimulus	GO:0043531//ADP binding;GO:0005524//ATP binding;GO:0005200//structural constituent of cytoskeleton;GO:0017022//myosin binding	GO:0005829//cytosol;GO:0070062//extracellular vesicular exosome;GO:0005865//striated muscle thin filament;GO:0001725//stress fiber;GO:0005884//actin filament
CL3135.Contig1_CR1A	782	2954	238.12	--	--	--	--	gi|115430152|gb|AC181995.3|	293	7e-76	Myotis lucifugus clone CH235-317C13, complete sequence	--	--	--	--	--	--	--	--	--	--	--	--	--	--	-	-	-
Unigene18945_CR1A	955	3603	237.822	gi|327290360|ref|XP_003229891.1|	349.7	1e-94	PREDICTED: transmembrane emp24 domain-containing protein 10-like [Anolis carolinensis]	gi|463510127|gb|GAFZ01016850.1|	198	4e-47	TSA: Anolis carolinensis comp875_c0_seq1 transcribed RNA sequence	sp|Q9D1D4|TMEDA_MOUSE	295	1e-79	Transmembrane emp24 domain-containing protein 10 OS=Mus musculus GN=Tmed10 PE=2 SV=1	--	--	--	--	--	K14825	3e-10	66.2	tgu:100220783	protein ERP2	GO:0001101//response to acid;GO:0051259//protein oligomerization;GO:0045055//regulated secretory pathway;GO:0006890//retrograde vesicle-mediated transport, Golgi to ER;GO:0043279//response to alkaloid;GO:0035964//COPI-coated vesicle budding;GO:0034205//beta-amyloid formation;GO:0007030//Golgi organization;GO:0001822//kidney development;GO:0006886//intracellular protein transport	GO:0032403//protein complex binding	GO:0016021//integral to membrane;GO:0030137//COPI-coated vesicle;GO:0030658//transport vesicle membrane;GO:0033116//endoplasmic reticulum-Golgi intermediate compartment membrane;GO:0042470//melanosome;GO:0030140//trans-Golgi network transport vesicle;GO:0005801//cis-Golgi network;GO:0042589//zymogen granule membrane;GO:0070765//gamma-secretase complex;GO:0005789//endoplasmic reticulum membrane
CL62.Contig2_CR1A	281	1056	236.891	--	--	--	--	gi|1490198|dbj|D49391.1|	200	2e-48	Ovophis okinavensis pseudogene for phospholipase A2 isozyme, complete cds	--	--	--	--	--	--	--	--	--	--	--	--	--	--	-	-	-
Unigene6518_CR1A	3358	12599	236.508	gi|327259691|ref|XP_003214669.1|	567.4	1e-159	PREDICTED: zinc transporter ZIP13-like [Anolis carolinensis]	gi|463056920|gb|GAFZ01139848.1|	339	5e-89	TSA: Anolis carolinensis comp8703_c0_seq1 transcribed RNA sequence	sp|Q5ZI20|S39AD_CHICK	504	5e-142	Zinc transporter ZIP13 OS=Gallus gallus GN=SLC39A13 PE=2 SV=1	YIL023c	128	7e-29	COG0428	Predicted divalent heavy-metal cations transporter	K14719	2e-160	567	acs:100554988	solute carrier family 39 (zinc transporter), member 13	GO:0071577//zinc ion transmembrane transport;GO:0006882//cellular zinc ion homeostasis;GO:0061448//connective tissue development	GO:0005385//zinc ion transmembrane transporter activity;GO:0042803//protein homodimerization activity	GO:0030173//integral to Golgi membrane;GO:0048471//perinuclear region of cytoplasm
Unigene24729_CR1A	593	2216	235.563	gi|344283081|ref|XP_003413301.1|	273.5	4e-72	PREDICTED: ubiquitin-60S ribosomal protein L40-like [Loxodonta africana]	gi|10442711|gb|AF297036.1|	680	0	Ophiophagus hannah ubiquitin fusion protein mRNA, complete cds	sp|P0C276|RL40_SHEEP	262	3e-70	Ubiquitin-60S ribosomal protein L40 OS=Ovis aries GN=UBA52 PE=2 SV=2	ECU02g0740i	149	2e-36	COG5272	Ubiquitin	K02927	4e-70	264	ptr:735674	large subunit ribosomal protein L40e	GO:0048011//neurotrophin TRK receptor signaling pathway;GO:0035419//activation of MAPK activity involved in innate immune response;GO:0051436//negative regulation of ubiquitin-protein ligase activity involved in mitotic cell cycle;GO:0043123//positive regulation of I-kappaB kinase/NF-kappaB cascade;GO:0002479//antigen processing and presentation of exogenous peptide antigen via MHC class I, TAP-d…	GO:0003735//structural constituent of ribosome;GO:0005515//protein binding	GO:0005654//nucleoplasm;GO:0022625//cytosolic large ribosomal subunit;GO:0005886//plasma membrane;GO:0010008//endosome membrane;GO:0030666//endocytic vesicle membrane
CL2820.Contig2_CR1A	1329	4956	235.07	--	--	--	--	gi|238749174|gb|GQ199303.1|	93.7	2e-15	Agkistrodon contortrix clone E33DIFJ02IGM1W microsatellite sequence	--	--	--	--	--	--	--	--	--	--	--	--	--	--	-	-	-
Unigene18118_CR1A	464	1711	232.447	--	--	--	--	gi|238736448|gb|GQ186577.1|	97.6	5e-17	Agkistrodon contortrix clone E33DIFJ02G5LJ5 microsatellite sequence	--	--	--	--	--	--	--	--	--	--	--	--	--	--	-	-	-
CL3556.Contig1_CR1A	393	1441	231.133	gi|471368189|ref|XP_004374621.1|	222.6	4e-57	PREDICTED: 40S ribosomal protein S23 [Trichechus manatus latirostris]	gi|465132956|gb|GAGC011649138.1|	458	1e-126	TSA: Anolis carolinensis k66:180440 transcribed RNA sequence	sp|P62268|RS23_RAT	222	1e-58	40S ribosomal protein S23 OS=Rattus norvegicus GN=Rps23 PE=1 SV=3	YPR132w	195	1e-50	COG0048	Ribosomal protein S12	K02973	4e-58	222	acs:100560228	small subunit ribosomal protein S23e	GO:0006413//translational initiation;GO:0019083//viral transcription;GO:0006417//regulation of translation;GO:0006414//translational elongation;GO:0006415//translational termination;GO:0006614//SRP-dependent cotranslational protein targeting to membrane;GO:0000184//nuclear-transcribed mRNA catabolic process, nonsense-mediated decay	GO:0003735//structural constituent of ribosome;GO:0045182//translation regulator activity;GO:0005515//protein binding	GO:0022627//cytosolic small ribosomal subunit
CL1166.Contig3_CR1A	1221	4469	230.72	--	--	--	--	gi|345450838|gb|HQ332259.1|	65.9	4e-07	Lerista macropisthopus isolate MACRDLR0375 glyceraldehyde 3-phosphate dehydrogenase (GAPDH) gene, intron 11	--	--	--	--	--	--	--	--	--	--	--	--	--	--	-	-	-
Unigene6486_CR1A	1407	5149	230.685	gi|327265631|ref|XP_003217611.1|	320.9	1e-85	PREDICTED: mesencephalic astrocyte-derived neurotrophic factor-like [Anolis carolinensis]	gi|468705453|gb|GAGG010798388.1|	424	1e-115	TSA: Anolis carolinensis k41:8947693 transcribed RNA sequence	sp|P80513|MANF_BOVIN	301	3e-81	Mesencephalic astrocyte-derived neurotrophic factor OS=Bos taurus GN=MANF PE=1 SV=2	--	--	--	--	--	K13190	4e-74	279	gga:770664	RNA-binding protein 15	GO:0002014//vasoconstriction of artery involved in ischemic response to lowering of systemic arterial blood pressure;GO:0006986//response to unfolded protein	GO:0008083//growth factor activity	GO:0005615//extracellular space;GO:0048471//perinuclear region of cytoplasm
Unigene18902_CR1A	1723	6237	228.182	gi|291399979|ref|XP_002716307.1|	139.4	5e-31	PREDICTED: stress-associated endoplasmic reticulum protein 1-like, partial [Oryctolagus cuniculus]	gi|468423707|gb|GAGG010947567.1|	613	1e-171	TSA: Anolis carolinensis k51:2623018 transcribed RNA sequence	sp|Q9R2C1|SERP1_RAT	132	3e-30	Stress-associated endoplasmic reticulum protein 1 OS=Rattus norvegicus GN=Serp1 PE=1 SV=2	--	--	--	--	--	--	--	--	--	--	GO:0001501//skeletal system development;GO:0007009//plasma membrane organization;GO:0009791//post-embryonic development;GO:0015031//protein transport;GO:0010259//multicellular organismal aging;GO:0045727//positive regulation of translation;GO:0048644//muscle organ morphogenesis;GO:0046622//positive regulation of organ growth;GO:0006486//protein glycosylation;GO:0006987//activation of signaling pr…	-	GO:0005840//ribosome;GO:0016021//integral to membrane;GO:0005789//endoplasmic reticulum membrane;GO:0005881//cytoplasmic microtubule
CL4146.Contig1_CR1A	2050	7409	227.823	--	--	--	--	gi|238743782|gb|GQ193911.1|	167	3e-37	Agkistrodon contortrix clone E33DIFJ02JMY2L microsatellite sequence	--	--	--	--	--	--	--	--	--	--	--	--	--	--	-	-	-
Unigene11938_CR1A	533	1926	227.783	gi|440905310|gb|ELR55702.1|	298.5	9e-80	Nuclear pore complex protein Nup133, partial [Bos grunniens mutus]	gi|15825435|gb|AF416707.1|AF416707	866	0	Atractaspis microlepidota microlepidota alpha actin mRNA, complete cds	sp|P68136|ACTS_RAT	293	1e-79	Actin, alpha skeletal muscle OS=Rattus norvegicus GN=Acta1 PE=1 SV=1	YFL039c	263	2e-70	COG5277	Actin and related proteins	K10354	4e-79	293	mdo:100022118	actin, alpha skeletal muscle	GO:0048741//skeletal muscle fiber development;GO:0016049//cell growth;GO:0048545//response to steroid hormone stimulus;GO:0030240//skeletal muscle thin filament assembly;GO:0030049//muscle filament sliding;GO:0035050//embryonic heart tube development;GO:0009991//response to extracellular stimulus;GO:0010226//response to lithium ion;GO:0043503//skeletal muscle fiber adaptation;GO:0009612//response…	GO:0043531//ADP binding;GO:0005524//ATP binding;GO:0005200//structural constituent of cytoskeleton;GO:0017022//myosin binding	GO:0005829//cytosol;GO:0070062//extracellular vesicular exosome;GO:0005865//striated muscle thin filament;GO:0001725//stress fiber;GO:0005884//actin filament
Unigene11946_CR1A	1460	5264	227.276	gi|327286244|ref|XP_003227841.1|	84	2e-14	PREDICTED: integral membrane protein 2A-like [Anolis carolinensis]	gi|468499425|gb|GAGG010911228.1|	119	4e-23	TSA: Anolis carolinensis k46:7478280 transcribed RNA sequence	sp|Q3T0P7|ITM2B_BOVIN	57.4	8e-08	Integral membrane protein 2B OS=Bos taurus GN=ITM2B PE=2 SV=1	--	--	--	--	--	--	--	--	--	--	-	-	-
Unigene24724_CR1A	573	2053	225.853	gi|60334810|gb|AAH90618.1|	293.9	2e-78	Rps16 protein [Mus musculus]	gi|465161069|gb|GACT011387291.1|	511	1e-141	TSA: Anolis carolinensis k56:4218259 transcribed RNA sequence	sp|P62250|RS16_RAT	290	2e-78	40S ribosomal protein S16 OS=Rattus norvegicus GN=Rps16 PE=1 SV=2	SPBC18H10.14	206	3e-53	COG0103	Ribosomal protein S9	K02960	3e-78	291	acs:100560258	small subunit ribosomal protein S16e	GO:0006413//translational initiation;GO:0019083//viral transcription;GO:0006364//rRNA processing;GO:0006414//translational elongation;GO:0042274//ribosomal small subunit biogenesis;GO:0006415//translational termination;GO:0006614//SRP-dependent cotranslational protein targeting to membrane;GO:0000184//nuclear-transcribed mRNA catabolic process, nonsense-mediated decay	GO:0003723//RNA binding;GO:0003735//structural constituent of ribosome	GO:0022627//cytosolic small ribosomal subunit
CL840.Contig2_CR1A	347	1238	224.897	--	--	--	--	gi|469191|dbj|D28871.1|AGKAHB	222	8e-55	Gloydius halys gene for prepro-halystatin 2 and 3, partial cds	--	--	--	--	--	--	--	--	--	--	--	--	--	--	-	-	-
Unigene6479_CR1A	805	2862	224.112	gi|332245592|ref|XP_003271942.1|	308.9	1e-82	PREDICTED: 40S ribosomal protein S18 isoform 1 [Nomascus leucogenys]	gi|469111349|gb|GAGG010402776.1|	577	1e-161	TSA: Anolis carolinensis k31:13342996 transcribed RNA sequence	sp|P62271|RS18_RAT	305	6e-83	40S ribosomal protein S18 OS=Rattus norvegicus GN=Rps18 PE=1 SV=3	SPCC1259.01c	239	4e-63	COG0099	Ribosomal protein S13	K02964	2e-82	305	ecb:100052654	small subunit ribosomal protein S18e	GO:0000184//nuclear-transcribed mRNA catabolic process, nonsense-mediated decay;GO:0006415//translational termination;GO:0006413//translational initiation;GO:0007275//multicellular organismal development;GO:0006414//translational elongation;GO:0051726//regulation of cell cycle;GO:0006417//regulation of translation;GO:0019083//viral transcription;GO:0006614//SRP-dependent cotranslational protein t…	GO:0005515//protein binding;GO:0003735//structural constituent of ribosome;GO:0019843//rRNA binding	GO:0005581//collagen;GO:0022627//cytosolic small ribosomal subunit
Unigene24726_CR1A	2175	7689	222.845	gi|327273497|ref|XP_003221517.1|	185.7	9e-45	PREDICTED: uncharacterized protein C4orf34 homolog [Anolis carolinensis]	gi|348571783|ref|XM_003471627.1|	101	1e-17	PREDICTED: Cavia porcellus uncharacterized protein C4orf34 homolog (LOC100715520), mRNA	sp|Q96QK8|SIM14_HUMAN	163	1e-39	Small integral membrane protein 14 OS=Homo sapiens GN=SMIM14 PE=2 SV=1	--	--	--	--	--	--	--	--	--	--	-	-	GO:0016021//integral to membrane
Unigene23759_CR1A	1878	6496	218.043	--	--	--	--	gi|306026101|gb|HM179522.1|	129	5e-26	Sistrurus catenatus catenatus microsatellite Scu212 sequence	--	--	--	--	--	--	--	--	--	--	--	--	--	--	-	-	-
Unigene6512_CR1A	211	727	217.192	gi|193246181|gb|ACF17164.1|	118.6	9e-26	thrombin-like protein DAV-WY precursor [Deinagkistrodon acutus]	gi|193246180|gb|EU681180.1|	206	3e-50	Deinagkistrodon acutus thrombin-like protein DAV-WY precursor, mRNA, complete cds	sp|P85109|VSP1_GLOBR	114	6e-26	Thrombin-like enzyme kangshuanmei OS=Gloydius brevicaudus PE=1 SV=1	--	--	--	--	--	K08667	2e-07	54.3	aml:100475924	kallikrein 6 (neurosin, zyme) [EC:3.4.21.-]	-	-	-
Unigene24706_CR1A	762	2604	215.416	gi|18000273|gb|AAL54898.1|AF159543_1	195.3	2e-48	transport protein Sec61 beta subunit [Lapemis hardwickii]	gi|18000272|gb|AF159543.1|AF159543	504	1e-139	Lapemis hardwickii transport protein Sec61 beta subunit mRNA, complete cds	sp|Q5RB31|SC61B_PONAB	179	6e-45	Protein transport protein Sec61 subunit beta OS=Pongo abelii GN=SEC61B PE=3 SV=3	--	--	--	--	--	K09481	3e-47	188	acs:100552074	protein transport protein SEC61 subunit beta	GO:0006412//translation;GO:0002479//antigen processing and presentation of exogenous peptide antigen via MHC class I, TAP-dependent;GO:0030433//ER-associated protein catabolic process;GO:0000060//protein import into nucleus, translocation;GO:0030970//retrograde protein transport, ER to cytosol;GO:0006614//SRP-dependent cotranslational protein targeting to membrane	GO:0015450//P-P-bond-hydrolysis-driven protein transmembrane transporter activity;GO:0043022//ribosome binding;GO:0048408//epidermal growth factor binding	GO:0016021//integral to membrane;GO:0031205//endoplasmic reticulum Sec complex
Unigene11947_CR1A	1337	4519	213.06	gi|406829589|gb|AFS63887.1|	362.5	2e-98	GPX1 [Thamnophis elegans]	gi|406829588|gb|JX291962.1|	874	0	Thamnophis elegans GPX1 mRNA, complete cds	sp|Q8MJ14|GPX1_PIG	271	2e-72	Glutathione peroxidase 1 OS=Sus scrofa GN=GPX1 PE=2 SV=2	slr1171	106	8e-23	COG0386	Glutathione peroxidase	K00432	1e-77	291	tgu:100190660	glutathione peroxidase [EC:1.11.1.9]	GO:0042744//hydrogen peroxide catabolic process;GO:0051704;GO:0048468//cell development;GO:0010269//response to selenium ion;GO:0006195//purine nucleotide catabolic process;GO:0006749//glutathione metabolic process;GO:0009653//anatomical structure morphogenesis;GO:0009650//UV protection;GO:0033599//regulation of mammary gland epithelial cell proliferation;GO:0042060//wound healing;GO:0043154//neg…	GO:0017124//SH3 domain binding;GO:0004602//glutathione peroxidase activity;GO:0004866//endopeptidase inhibitor activity	GO:0005829//cytosol;GO:0005739//mitochondrion
Unigene24721_CR1A	491	1657	212.732	gi|126344552|ref|XP_001378524.1|	164.5	1e-39	PREDICTED: hypothetical protein LOC100028506 [Monodelphis domestica]	gi|465469958|gb|GAGC011482430.1|	236	8e-59	TSA: Anolis carolinensis k56:2166687 transcribed RNA sequence	sp|P61166|TM258_MOUSE	158	4e-39	Transmembrane protein 258 OS=Mus musculus GN=Tmem258 PE=2 SV=1	--	--	--	--	--	--	--	--	--	--	-	-	GO:0016021//integral to membrane
Unigene11951_CR1A	3604	12133	212.214	gi|327265677|ref|XP_003217634.1|	417.9	1e-114	PREDICTED: transmembrane emp24 domain-containing protein 9-like [Anolis carolinensis]	gi|463551073|gb|GAFZ01002937.1|	712	0	TSA: Anolis carolinensis comp1368_c0_seq1 transcribed RNA sequence	sp|Q3T133|TMED9_BOVIN	395	4e-109	Transmembrane emp24 domain-containing protein 9 OS=Bos taurus GN=TMED9 PE=2 SV=1	--	--	--	--	--	K14825	5e-15	84.7	mmu:66676	protein ERP2	GO:0007030//Golgi organization;GO:0048205//COPI coating of Golgi vesicle;GO:0032527//protein exit from endoplasmic reticulum;GO:0034498//early endosome to Golgi transport;GO:0010638//positive regulation of organelle organization	GO:0005515//protein binding	GO:0016021//integral to membrane;GO:0033116//endoplasmic reticulum-Golgi intermediate compartment membrane;GO:0030140//trans-Golgi network transport vesicle;GO:0005789//endoplasmic reticulum membrane
Unigene6583_CR1A	1701	5723	212.085	gi|327269687|ref|XP_003219624.1|	461.5	6e-128	PREDICTED: 60S ribosomal protein L7-like [Anolis carolinensis]	gi|464855029|gb|GACT011538531.1|	700	0	TSA: Anolis carolinensis k76:850063 transcribed RNA sequence	sp|Q5ZJ56|RL7_CHICK	433	6e-121	60S ribosomal protein L7 OS=Gallus gallus GN=RPL7 PE=2 SV=1	SPBC18H10.12c	285	2e-76	COG1841	Ribosomal protein L30/L7E	K02937	8e-129	461	acs:100560513	large subunit ribosomal protein L7e	GO:0006413//translational initiation;GO:0019083//viral transcription;GO:0006364//rRNA processing;GO:0042273//ribosomal large subunit biogenesis;GO:0006414//translational elongation;GO:0006415//translational termination;GO:0006614//SRP-dependent cotranslational protein targeting to membrane;GO:0000184//nuclear-transcribed mRNA catabolic process, nonsense-mediated decay	GO:0003729//mRNA binding;GO:0003735//structural constituent of ribosome;GO:0003677//DNA binding;GO:0042803//protein homodimerization activity	GO:0022625//cytosolic large ribosomal subunit
Unigene6480_CR1A	2292	7576	208.361	gi|345543|pir||JC1348	68.6	1e-09	hypothetical 18K protein - goldfish mitochondrion	gi|224037274|gb|FJ752492.1|	1889	0	Viridovipera stejnegeri stejnegeri mitochondrion, complete genome	--	--	--	--	--	--	--	--	--	--	--	--	--	--	-	-	-
Unigene24666_CR1A	3832	12640	207.928	gi|54036443|sp|P67862.1|TXVE_TRIFL	219.9	8e-55	RecName: Full=Snake venom vascular endothelial growth factor toxin; Short=svVEGF; AltName: Full=Vascular endothelial growth factor F; Flags: Precursor >gi|51555818|dbj|BAD38844.1| snake venom vascular endothelial growth factor precursor [Trimeresurus flavoviridis] >gi|223711923|gb|ACN22043.1| vascular endothelial growth factor F precursor [Trimeresurus flavoviridis]	gi|223711914|gb|FJ554636.1|	1035	0	Agkistrodon piscivorus piscivorus apiscin precursor, mRNA, complete cds	sp|P67862|TXVE_PROFL	219	3e-56	Snake venom vascular endothelial growth factor toxin OS=Protobothrops flavoviridis PE=1 SV=1	--	--	--	--	--	K05448	2e-27	126	oaa:100077009	vascular endothelial growth factor A/B, PGF	-	-	-
Unigene24733_CR1A	850	2780	206.166	gi|148228778|ref|NP_001081217.1|	370.9	4e-101	proteasome subunit Y [Xenopus laevis] >gi|76779604|gb|AAI06526.1| LOC397716 protein [Xenopus laevis]	gi|463518914|gb|GAFZ01013863.1|	563	1e-157	TSA: Anolis carolinensis comp648_c0_seq1 transcribed RNA sequence	sp|Q3MHN0|PSB6_BOVIN	361	1e-99	Proteasome subunit beta type-6 OS=Bos taurus GN=PSMB6 PE=1 SV=1	SPAC22D3.07	102	8e-22	COG0638	20S proteasome, alpha and beta subunits	K02738	5e-102	370	xtr:394756	20S proteasome subunit beta 1 [EC:3.4.25.1]	GO:0051603//proteolysis involved in cellular protein catabolic process	GO:0004298//threonine-type endopeptidase activity	GO:0005737//cytoplasm;GO:0005839//proteasome core complex;GO:0005634//nucleus
Unigene24735_CR1A	1372	4478	205.741	gi|327272509|ref|XP_003221027.1|	803.1	0	PREDICTED: 60S ribosomal protein L3-like [Anolis carolinensis]	gi|463528737|gb|GAFZ01010531.1|	1354	0	TSA: Anolis carolinensis comp353_c0_seq1 transcribed RNA sequence	sp|P39023|RL3_HUMAN	781	0	60S ribosomal protein L3 OS=Homo sapiens GN=RPL3 PE=1 SV=2	SPAC17A5.03	550	2e-156	COG0087	Ribosomal protein L3	K02925	0	803	acs:100564789	large subunit ribosomal protein L3e	GO:0000184//nuclear-transcribed mRNA catabolic process, nonsense-mediated decay;GO:0006415//translational termination;GO:0006413//translational initiation;GO:0071353//cellular response to interleukin-4;GO:0006414//translational elongation;GO:0019083//viral transcription;GO:0006614//SRP-dependent cotranslational protein targeting to membrane	GO:0003735//structural constituent of ribosome;GO:0003723//RNA binding	GO:0022625//cytosolic large ribosomal subunit;GO:0005730//nucleolus
Unigene24730_CR1A	476	1533	203.014	gi|327288620|ref|XP_003229024.1|	174.9	1e-42	PREDICTED: ATP synthase subunit g, mitochondrial-like [Anolis carolinensis]	gi|326933335|ref|XM_003212714.1|	131	3e-27	PREDICTED: Meleagris gallopavo ATP synthase subunit g, mitochondrial-like (LOC100540816), partial mRNA	sp|O75964|ATP5L_HUMAN	148	6e-36	ATP synthase subunit g, mitochondrial OS=Homo sapiens GN=ATP5L PE=1 SV=3	--	--	--	--	--	K02140	2e-43	174	acs:100561727	F-type H+-transporting ATPase subunit g [EC:3.6.3.14]	GO:0042776//mitochondrial ATP synthesis coupled proton transport;GO:0006200//ATP catabolic process;GO:0022904//respiratory electron transport chain	GO:0015078//hydrogen ion transmembrane transporter activity;GO:0016887//ATPase activity	GO:0000276//mitochondrial proton-transporting ATP synthase complex, coupling factor F(o)
CL16.Contig4_CR1A	304	977	202.587	--	--	--	--	gi|338855321|gb|HQ414112.1|	343	3e-91	Crotalus adamanteus metalloproteinase 7 mRNA, complete cds	--	--	--	--	--	--	--	--	--	--	--	--	--	--	-	-	-
Unigene6488_CR1A	723	2308	201.228	gi|358801718|gb|AEU60016.1|	337	5e-91	myosin [Crotalus oreganus helleri]	gi|358801717|gb|JF895784.1|	1080	0	Crotalus oreganus helleri myosin mRNA, complete cds	sp|Q02045|MYL5_HUMAN	294	1e-79	Myosin light chain 5 OS=Homo sapiens GN=MYL5 PE=2 SV=1	ECU03g1570	98.2	1e-20	COG5126	Ca2+-binding protein (EF-Hand superfamily)	K12753	3e-80	298	mdo:100027358	myosin regulatory light chain 5	GO:0006937//regulation of muscle contraction	GO:0008307//structural constituent of muscle;GO:0005509//calcium ion binding	GO:0005859//muscle myosin complex
Unigene24737_CR1A	2242	6985	196.391	gi|239977313|sp|B2BS84.1|IVBI_AUSLA	461.8	6e-128	RecName: Full=Protease inhibitor; AltName: Full=Putative Kunitz-type proteinase inhibitor; Flags: Precursor >gi|159146286|gb|ABW90603.1| putative Kunitz-type proteinase inhibitor [Austrelaps labialis]	gi|469447054|gb|GAGG010020859.1|	79.8	5e-11	TSA: Anolis carolinensis k21:15350440 transcribed RNA sequence	sp|B2BS84|IVBI_AUSLA	461	2e-129	Protease inhibitor OS=Austrelaps labialis PE=2 SV=1	--	--	--	--	--	K15619	2e-29	131	gga:423206	Kunitz-type protease inhibitor 1	-	GO:0004866//endopeptidase inhibitor activity	GO:0005737//cytoplasm
Unigene18810_CR1A	1311	4069	195.649	gi|45829841|gb|AAH68199.1|	583.6	8e-165	SLC25A5 protein, partial [Homo sapiens]	gi|463520434|gb|GAFZ01013353.1|	739	0	TSA: Anolis carolinensis comp567_c0_seq1 transcribed RNA sequence	sp|Q09073|ADT2_RAT	581	1e-165	ADP/ATP translocase 2 OS=Rattus norvegicus GN=Slc25a5 PE=1 SV=3	--	--	--	--	--	K05863	1e-165	583	mcc:693502	solute carrier family 25 (mitochondrial adenine nucleotide translocator), member 4/5/6/31	GO:0015853//adenine transport;GO:1901029//negative regulation of mitochondrial outer membrane permeabilization;GO:0006112//energy reserve metabolic process;GO:0050796//regulation of insulin secretion;GO:0008284//positive regulation of cell proliferation;GO:0019048//virus-host interaction;GO:0007059//chromosome segregation;GO:0044281//small molecule metabolic process;GO:0055085//transmembrane tran…	GO:0005515//protein binding;GO:0015207//adenine transmembrane transporter activity	GO:0005743//mitochondrial inner membrane;GO:0071817//MMXD complex;GO:0042645//mitochondrial nucleoid;GO:0005887//integral to plasma membrane
Unigene6519_CR1A	3247	10040	194.914	gi|28261409|tpg|DAA00890.1|	33.5	2e-14	TPA_exp: reverse transcriptase [Schistosoma mansoni]	gi|238738445|gb|GQ188574.1|	81.8	2e-11	Agkistrodon contortrix clone E33DIFJ02GHPIT microsatellite sequence	--	--	--	--	--	--	--	--	--	--	--	--	--	--	-	-	-
CL3556.Contig2_CR1A	619	1912	194.71	gi|281350307|gb|EFB25891.1|	291.6	1e-77	hypothetical protein PANDA_004337 [Ailuropoda melanoleuca]	gi|464974561|gb|GAGC011728082.1|	502	1e-138	TSA: Anolis carolinensis k71:713010 transcribed RNA sequence	sp|P62268|RS23_RAT	290	2e-78	40S ribosomal protein S23 OS=Rattus norvegicus GN=Rps23 PE=1 SV=3	YPR132w	231	7e-61	COG0048	Ribosomal protein S12	K02973	3e-79	294	gga:427323	small subunit ribosomal protein S23e	GO:0006413//translational initiation;GO:0019083//viral transcription;GO:0006417//regulation of translation;GO:0006414//translational elongation;GO:0006415//translational termination;GO:0006614//SRP-dependent cotranslational protein targeting to membrane;GO:0000184//nuclear-transcribed mRNA catabolic process, nonsense-mediated decay	GO:0003735//structural constituent of ribosome;GO:0045182//translation regulator activity;GO:0005515//protein binding	GO:0022627//cytosolic small ribosomal subunit
Unigene24728_CR1A	358	1099	193.511	gi|470602254|ref|XP_004312818.1|	137.9	1e-31	PREDICTED: 40S ribosomal protein S28 [Tursiops truncatus]	gi|46429150|emb|CR390505.1|	280	4e-72	Gallus gallus finished cDNA, clone ChEST305m10	sp|P62859|RS28_RAT	135	2e-32	40S ribosomal protein S28 OS=Rattus norvegicus GN=Rps28 PE=1 SV=1	SPCC285.15c	109	1e-24	COG2053	Ribosomal protein S28E/S33	K02979	7e-32	135	ecb:100060851	small subunit ribosomal protein S28e	GO:0000184//nuclear-transcribed mRNA catabolic process, nonsense-mediated decay;GO:0006415//translational termination;GO:0006413//translational initiation;GO:0006414//translational elongation;GO:0019083//viral transcription;GO:0042274//ribosomal small subunit biogenesis;GO:0006614//SRP-dependent cotranslational protein targeting to membrane;GO:0006364//rRNA processing;GO:0006407//rRNA export from…	GO:0016787//hydrolase activity;GO:0003735//structural constituent of ribosome;GO:0003723//RNA binding	GO:0022627//cytosolic small ribosomal subunit
Unigene11948_CR1A	1098	3363	193.071	gi|327273495|ref|XP_003221516.1|	96.7	2e-95	PREDICTED: 60S ribosomal protein L9-like [Anolis carolinensis]	gi|463525993|gb|GAFZ01011460.1|	521	1e-144	TSA: Anolis carolinensis comp44_c45_seq3 transcribed RNA sequence	sp|P32969|RL9_HUMAN	276	2e-95	60S ribosomal protein L9 OS=Homo sapiens GN=RPL9 PE=1 SV=1	YGL147c	141	7e-42	COG0097	Ribosomal protein L6P/L9E	K02940	3e-96	278	acs:100563666	large subunit ribosomal protein L9e	GO:0006413//translational initiation;GO:0019083//viral transcription;GO:0006414//translational elongation;GO:0006415//translational termination;GO:0006614//SRP-dependent cotranslational protein targeting to membrane;GO:0000184//nuclear-transcribed mRNA catabolic process, nonsense-mediated decay	GO:0019843//rRNA binding;GO:0003735//structural constituent of ribosome	GO:0005730//nucleolus;GO:0022625//cytosolic large ribosomal subunit
Unigene11917_CR1A	1262	3864	193.005	gi|327285952|ref|XP_003227695.1|	277.7	8e-73	PREDICTED: class A basic helix-loop-helix protein 15-like [Anolis carolinensis]	gi|463229629|gb|GAFZ01083668.1|	252	4e-63	TSA: Anolis carolinensis comp5545_c0_seq1 transcribed RNA sequence	sp|P70562|BHA15_RAT	150	4e-36	Class A basic helix-loop-helix protein 15 OS=Rattus norvegicus GN=Bhlha15 PE=1 SV=1	--	--	--	--	--	K08040	4e-50	199	gga:427655	class B basic helix-loop-helix protein 8	GO:0006996//organelle organization;GO:0007165//signal transduction;GO:0006351//transcription, DNA-dependent;GO:0051641//cellular localization	GO:0003677//DNA binding	GO:0005634//nucleus
Unigene11925_CR1A	2061	6304	192.81	gi|327290579|ref|XP_003230000.1|	425.2	6e-117	PREDICTED: homocysteine-responsive endoplasmic reticulum-resident ubiquitin-like domain member 1 protein-like, partial [Anolis carolinensis]	gi|463543868|gb|GAFZ01005387.1|	143	4e-30	TSA: Anolis carolinensis comp1516_c0_seq1 transcribed RNA sequence	sp|Q9JJK5|HERP1_MOUSE	371	4e-102	Homocysteine-responsive endoplasmic reticulum-resident ubiquitin-like domain member 1 protein OS=Mus musculus GN=Herpud1 PE=2 SV=1	--	--	--	--	--	K14027	8e-118	425	acs:100560750	homocysteine-responsive endoplasmic reticulum-resident ubiquitin-like domain member 1 protein	-	-	-
Unigene24174_CR1A	2647	7994	190.371	--	--	--	--	gi|223711924|gb|FJ554641.1|	194	2e-45	Trimeresurus flavoviridis vascular endothelial growth factor A190 isoform precursor, gene, complete cds	--	--	--	--	--	--	--	--	--	--	--	--	--	--	-	-	-
Unigene6482_CR1A	2258	6813	190.198	gi|327269807|ref|XP_003219684.1|	718.8	0	PREDICTED: translocating chain-associated membrane protein 1-like 1-like isoform 1 [Anolis carolinensis]	gi|463824624|gb|GAGA01604593.1|	1338	0	TSA: Anolis carolinensis k61_2763542 transcribed RNA sequence	sp|Q9GKZ4|TRAM1_BOVIN	655	0	Translocating chain-associated membrane protein 1 OS=Bos taurus GN=TRAM1 PE=2 SV=3	YHL003c	63.2	2e-09	COG5058	Protein transporter of the TRAM (translocating chain-associating membrane) superfamily, longevity assurance factor	K14010	0	718	acs:100555263	translocating chain-associated membrane protein 1	GO:0048589//developmental growth;GO:0006412//translation;GO:0044255//cellular lipid metabolic process;GO:0030521//androgen receptor signaling pathway;GO:0060068//vagina development;GO:0035624//receptor transactivation;GO:0019048//virus-host interaction;GO:0045618//positive regulation of keratinocyte differentiation;GO:0060744//mammary gland branching involved in thelarche;GO:0044281//small molecu…	GO:0004871//signal transducer activity;GO:0046966//thyroid hormone receptor binding;GO:0004402//histone acetyltransferase activity;GO:0047485//protein N-terminus binding;GO:0046983//protein dimerization activity;GO:0003713//transcription coactivator activity;GO:0016922//ligand-dependent nuclear receptor binding;GO:0004872//receptor activity;GO:0003682//chromatin binding;GO:0050681//androgen recep…	GO:0005654//nucleoplasm;GO:0016021//integral to membrane;GO:0005789//endoplasmic reticulum membrane;GO:0005730//nucleolus
Unigene11918_CR1A	1207	3602	188.117	gi|345329069|ref|XP_001513055.2|	373.2	1e-101	PREDICTED: UTP--glucose-1-phosphate uridylyltransferase isoform 1 [Ornithorhynchus anatinus] >gi|345329071|ref|XP_003431330.1| PREDICTED: UTP--glucose-1-phosphate uridylyltransferase isoform 2 [Ornithorhynchus anatinus]	gi|465199384|gb|GAGC011617249.1|	700	0	TSA: Anolis carolinensis k61:4347041 transcribed RNA sequence	sp|O35156|UGPA_CRIGR	372	7e-103	UTP--glucose-1-phosphate uridylyltransferase OS=Cricetulus griseus GN=UGP2 PE=2 SV=3	SPCC1322.04	231	2e-60	COG4284	UDP-glucose pyrophosphorylase	K00963	2e-102	373	oaa:100082374	UTP--glucose-1-phosphate uridylyltransferase [EC:2.7.7.9]	GO:0019255//glucose 1-phosphate metabolic process;GO:0006011//UDP-glucose metabolic process	GO:0005536//glucose binding;GO:0003983//UTP:glucose-1-phosphate uridylyltransferase activity;GO:0032557//pyrimidine ribonucleotide binding	GO:0005737//cytoplasm
Unigene24736_CR1A	1190	3549	187.997	gi|327280914|ref|XP_003225196.1|	396.7	1e-108	PREDICTED: stromal cell-derived factor 2-like protein 1-like [Anolis carolinensis]	gi|463223147|gb|GAFZ01085851.1|	442	1e-120	TSA: Anolis carolinensis comp5993_c1_seq1 transcribed RNA sequence	sp|Q9ESP1|SDF2L_MOUSE	336	5e-92	Stromal cell-derived factor 2-like protein 1 OS=Mus musculus GN=Sdf2l1 PE=2 SV=2	YOR321w	75.1	2e-13	COG1928	Dolichyl-phosphate-mannose--protein O-mannosyl transferase	K00728	1e-11	71.2	dya:Dyak_GE16638	dolichyl-phosphate-mannose-protein mannosyltransferase [EC:2.4.1.109]	-	-	GO:0016020//membrane;GO:0005783//endoplasmic reticulum
Unigene24742_CR1A	1968	5823	186.515	gi|327261224|ref|XP_003215431.1|	483.4	1e-134	PREDICTED: 14-3-3 protein theta-like [Anolis carolinensis]	gi|463531850|gb|GAFZ01009467.1|	1376	0	TSA: Anolis carolinensis comp266_c0_seq1 transcribed RNA sequence	sp|Q52M98|1433T_XENLA	471	3e-132	14-3-3 protein theta OS=Xenopus laevis GN=ywhaq PE=2 SV=2	SPAC8E11.02c	296	9e-80	COG5040	14-3-3 family protein	K06630	2e-135	483	acs:100559510	tyrosine 3-monooxygenase/tryptophan 5-monooxygenase activation protein	GO:0055114//oxidation-reduction process;GO:0007264//small GTPase mediated signal transduction;GO:0006605//protein targeting;GO:0045892//negative regulation of transcription, DNA-dependent	GO:0047485//protein N-terminus binding;GO:0004497//monooxygenase activity;GO:0071889//14-3-3 protein binding;GO:0019904//protein domain specific binding	GO:0043234//protein complex;GO:0005737//cytoplasm
Unigene11930_CR1A	4200	12374	185.717	gi|327282526|ref|XP_003225993.1|	354.4	3e-95	PREDICTED: signal peptidase complex catalytic subunit SEC11C-like [Anolis carolinensis]	gi|465770454|gb|GACT011085102.1|	591	1e-164	TSA: Anolis carolinensis k41:9600924 transcribed RNA sequence	sp|Q9D8V7|SC11C_MOUSE	347	1e-94	Signal peptidase complex catalytic subunit SEC11C OS=Mus musculus GN=Sec11c PE=2 SV=3	SPBC1685.03	149	3e-35	COG0681	Signal peptidase I	K13280	4e-96	354	acs:100561463	signal peptidase, endoplasmic reticulum-type [EC:3.4.-.-]	GO:0006412//translation;GO:0050796//regulation of insulin secretion;GO:0006465//signal peptide processing;GO:0006508//proteolysis;GO:0006112//energy reserve metabolic process;GO:0044281//small molecule metabolic process;GO:0006614//SRP-dependent cotranslational protein targeting to membrane	GO:0008236//serine-type peptidase activity	GO:0016021//integral to membrane;GO:0005789//endoplasmic reticulum membrane
Unigene23765_CR1A	303	892	185.572	--	--	--	--	gi|238741229|gb|GQ191358.1|	69.9	7e-09	Agkistrodon contortrix clone E33DIFJ02FWT77 microsatellite sequence	--	--	--	--	--	--	--	--	--	--	--	--	--	--	-	-	-
Unigene6520_CR1A	1031	3034	185.502	--	--	--	--	--	--	--	--	--	--	--	--	--	--	--	--	--	--	--	--	--	--	-	-	-
Unigene6516_CR1A	469	1374	184.674	--	--	--	--	gi|238742327|gb|GQ192456.1|	137	5e-29	Agkistrodon contortrix clone E33DIFJ02G1WV3 microsatellite sequence	--	--	--	--	--	--	--	--	--	--	--	--	--	--	-	-	-
Unigene24740_CR1A	1791	5176	182.176	gi|327264485|ref|XP_003217044.1|	959.5	0	PREDICTED: ATP synthase subunit beta, mitochondrial-like [Anolis carolinensis]	gi|463558358|gb|GAFZ01000466.1|	1372	0	TSA: Anolis carolinensis comp1065_c0_seq1 transcribed RNA sequence	sp|Q5ZLC5|ATPB_CHICK	936	0	ATP synthase subunit beta, mitochondrial OS=Gallus gallus GN=ATP5B PE=1 SV=1	BMEI0251	741	0	COG0055	F0F1-type ATP synthase, beta subunit	K02133	0	959	acs:100554732	F-type H+-transporting ATPase subunit beta [EC:3.6.3.14]	GO:0001525//angiogenesis;GO:0006933//negative regulation of cell adhesion involved in substrate-bound cell migration;GO:0051453//regulation of intracellular pH;GO:0015991//ATP hydrolysis coupled proton transport;GO:0006629//lipid metabolic process;GO:0015986//ATP synthesis coupled proton transport;GO:0006200//ATP catabolic process	GO:0046961//proton-transporting ATPase activity, rotational mechanism;GO:0046933//hydrogen ion transporting ATP synthase activity, rotational mechanism;GO:0042288//MHC class I protein binding;GO:0043499//eukaryotic cell surface binding;GO:0005524//ATP binding	GO:0042645//mitochondrial nucleoid;GO:0005753//mitochondrial proton-transporting ATP synthase complex;GO:0009986//cell surface;GO:0045261//proton-transporting ATP synthase complex, catalytic core F(1);GO:0005886//plasma membrane
Unigene16288_CR1A	2917	8351	180.465	gi|327275015|ref|XP_003222269.1|	1096.3	0	PREDICTED: protein disulfide-isomerase A4-like [Anolis carolinensis]	gi|463586422|gb|GAGA01723673.1|	1251	0	TSA: Anolis carolinensis k86_694800 transcribed RNA sequence	sp|P38659|PDIA4_RAT	1005	0	Protein disulfide-isomerase A4 OS=Rattus norvegicus GN=Pdia4 PE=1 SV=2	SPAC1F5.02	246	2e-64	COG0526	Thiol-disulfide isomerase and thioredoxins	K09582	0	1096	acs:100565707	protein disulfide-isomerase A4 [EC:5.3.4.1]	GO:0006662//glycerol ether metabolic process;GO:0009306//protein secretion;GO:0006457//protein folding;GO:0045454//cell redox homeostasis	GO:0003756//protein disulfide isomerase activity;GO:0009055//electron carrier activity;GO:0005515//protein binding;GO:0015035//protein disulfide oxidoreductase activity	GO:0009986//cell surface;GO:0042470//melanosome;GO:0005788//endoplasmic reticulum lumen
Unigene6514_CR1A	2182	6230	179.98	gi|444724281|gb|ELW64891.1|	136.7	5e-30	Myosin-7 [Tupaia chinensis]	gi|67480148|gb|AY702466.1|	817	0	Oxyuranus scutellatus scutellatus clone R48 myosin heavy chain-like mRNA, partial sequence	sp|P13533|MYH6_HUMAN	672	0	Myosin-6 OS=Homo sapiens GN=MYH6 PE=1 SV=5	PAB0812	98.6	4e-20	COG0419	ATPase involved in DNA repair	K10352	0	1020	oaa:100081497	myosin heavy chain	-	GO:0003779//actin binding;GO:0005524//ATP binding;GO:0003774//motor activity	GO:0016459//myosin complex
CL539.Contig3_CR1A	5617	15999	179.548	gi|82108661|sp|Q90YA8.1|QPCT_GLOBL	718	0	RecName: Full=Glutaminyl-peptide cyclotransferase; AltName: Full=Glutaminyl cyclase; Short=QC; AltName: Full=Glutaminyl-tRNA cyclotransferase; Flags: Precursor >gi|15991080|dbj|BAB69586.1| glutaminyl cyclase [Gloydius blomhoffi]	gi|3868930|dbj|AB014769.1|	2746	0	Bothrops jararaca mRNA for glutaminyl cyclase, complete cds	sp|Q90YA8|QPCT_GLOBL	717	0	Glutaminyl-peptide cyclotransferase OS=Gloydius blomhoffii GN=QPCT PE=2 SV=1	--	--	--	--	--	K00683	3e-172	607	acs:100563262	glutaminyl-peptide cyclotransferase [EC:2.3.2.5]	GO:0006508//proteolysis;GO:0017186//peptidyl-pyroglutamic acid biosynthetic process, using glutaminyl-peptide cyclotransferase	GO:0016603//glutaminyl-peptide cyclotransferase activity;GO:0008270//zinc ion binding;GO:0008233//peptidase activity	-
CL136.Contig12_CR1A	278	786	178.225	--	--	--	--	gi|338855335|gb|HQ414119.1|	168	9e-39	Crotalus adamanteus serine proteinase 3 mRNA, complete cds	--	--	--	--	--	--	--	--	--	--	--	--	--	--	-	-	-
CL1411.Contig1_CR1A	410	1153	177.271	--	--	--	--	gi|403314797|gb|JX036841.1|	63.9	6e-07	Micrurus fulvius clone FQ6DGU405FZLHU microsatellite sequence	--	--	--	--	--	--	--	--	--	--	--	--	--	--	-	-	-
CL1047.Contig1_CR1A	1961	5483	176.251	gi|327265958|ref|XP_003217774.1|	927.2	0	PREDICTED: protein transport protein Sec61 subunit alpha isoform 1-like [Anolis carolinensis]	gi|463519066|gb|GAFZ01013813.1|	1451	0	TSA: Anolis carolinensis comp631_c0_seq1 transcribed RNA sequence	sp|P61621|S61A1_RAT	923	0	Protein transport protein Sec61 subunit alpha isoform 1 OS=Rattus norvegicus GN=Sec61a1 PE=2 SV=2	YLR378c	536	7e-152	COG0201	Preprotein translocase subunit SecY	K10956	0	927	acs:100567770	protein transport protein SEC61 subunit alpha	GO:0055085//transmembrane transport;GO:0002479//antigen processing and presentation of exogenous peptide antigen via MHC class I, TAP-dependent;GO:0045047//protein targeting to ER;GO:0034341//response to interferon-gamma	GO:0043022//ribosome binding	GO:0030176//integral to endoplasmic reticulum membrane;GO:0005791//rough endoplasmic reticulum
Unigene24732_CR1A	2040	5701	176.162	gi|327270872|ref|XP_003220212.1|	545	5e-153	PREDICTED: transmembrane protein 59-like [Anolis carolinensis]	gi|410967331|ref|XM_003990125.1|	353	2e-93	PREDICTED: Felis catus transmembrane protein 59 (TMEM59), mRNA	sp|Q2F7Z7|TMM59_PIG	448	2e-125	Transmembrane protein 59 OS=Sus scrofa GN=TMEM59 PE=2 SV=1	--	--	--	--	--	--	--	--	--	--	GO:0010508//positive regulation of autophagy	GO:0004175//endopeptidase activity;GO:0005515//protein binding	GO:0000139//Golgi membrane;GO:0005886//plasma membrane;GO:0031902//late endosome membrane;GO:0005765//lysosomal membrane;GO:0016021//integral to membrane
Unigene6515_CR1A	792	2208	175.738	gi|327277659|ref|XP_003223581.1|	419.5	9e-116	PREDICTED: elongation factor 1-beta-like [Anolis carolinensis]	gi|327277658|ref|XM_003223533.1|	527	1e-146	PREDICTED: Anolis carolinensis elongation factor 1-beta-like (LOC100565643), mRNA	sp|P24534|EF1B_HUMAN	408	6e-114	Elongation factor 1-beta OS=Homo sapiens GN=EEF1B2 PE=1 SV=3	SPCC1450.04	238	9e-63	COG2092	Translation elongation factor EF-1beta	K03232	1e-116	419	acs:100565643	elongation factor 1-beta	GO:0006414//translational elongation	GO:0003746//translation elongation factor activity;GO:0005515//protein binding	GO:0005853//eukaryotic translation elongation factor 1 complex;GO:0005829//cytosol
Unigene16017_CR1A	2078	5766	174.912	gi|327279630|ref|XP_003224559.1|	696.8	0	PREDICTED: protein NDRG2-like isoform 1 [Anolis carolinensis]	gi|463515466|gb|GAFZ01015032.1|	1376	0	TSA: Anolis carolinensis comp733_c0_seq1 transcribed RNA sequence	sp|A5A6K6|NDRG2_PANTR	598	1e-170	Protein NDRG2 OS=Pan troglodytes GN=NDRG2 PE=2 SV=1	--	--	--	--	--	--	--	--	--	--	GO:0016055//Wnt receptor signaling pathway;GO:0090361//regulation of platelet-derived growth factor production;GO:0001818//negative regulation of cytokine production;GO:0010574//regulation of vascular endothelial growth factor production;GO:0007399//nervous system development;GO:0030154//cell differentiation;GO:0070373//negative regulation of ERK1 and ERK2 cascade;GO:0048662//negative regulation …	GO:0005515//protein binding	GO:0005829//cytosol;GO:0005730//nucleolus;GO:0005813//centrosome;GO:0030426//growth cone;GO:0048471//perinuclear region of cytoplasm;GO:0005794//Golgi apparatus
Unigene24171_CR1A	804	2229	174.761	--	--	--	--	gi|468736251|gb|GAGG010767590.1|	252	2e-63	TSA: Anolis carolinensis k41:7436 transcribed RNA sequence	--	--	--	--	--	--	--	--	--	--	--	--	--	--	-	-	-
Unigene18237_CR1A	154	426	174.373	gi|74008235|ref|XP_538108.2|	86.7	3e-16	PREDICTED: uncharacterized protein LOC480987 [Canis lupus familiaris]	gi|468306152|gb|GAGG011005834.1|	141	1e-30	TSA: Anolis carolinensis k51:5943483 transcribed RNA sequence	sp|P83883|RL36A_RAT	84.3	5e-17	60S ribosomal protein L36a OS=Rattus norvegicus GN=Rpl36a PE=1 SV=2	YNL162w	63.9	7e-11	COG1631	Ribosomal protein L44E	K02929	4e-17	86.7	cfa:480987	large subunit ribosomal protein L44e	GO:0009790//embryo development;GO:0051726//regulation of cell cycle;GO:0006412//translation	GO:0003735//structural constituent of ribosome	GO:0005840//ribosome
CL2882.Contig2_CR1A	1014	2767	172.014	gi|171854641|dbj|BAG16511.1|	483.8	5e-135	nerve growth factor [Trimeresurus flavoviridis]	gi|11120559|gb|AF306533.1|AF306533	1532	0	Crotalus durissus terrificus nerve growth factor mRNA, complete cds	sp|Q9DEZ9|NGFV_CRODU	477	2e-134	Venom nerve growth factor OS=Crotalus durissus terrificus PE=2 SV=1	--	--	--	--	--	K02582	5e-111	401	acs:100553574	nerve growth factor, beta	-	-	-
Unigene11926_CR1A	667	1814	171.436	--	--	--	--	--	--	--	--	--	--	--	--	--	--	--	--	--	--	--	--	--	--	-	-	-
Unigene24702_CR1A	913	2483	171.434	gi|118405214|ref|NP_001072961.1|	191.4	5e-47	60S ribosomal protein L37a [Gallus gallus] >gi|400996|sp|P32046.2|RL37A_CHICK RecName: Full=60S ribosomal protein L37a >gi|222866|dbj|BAA03209.1| ribosomal protein L37a [Gallus gallus]	gi|465763068|gb|GACT011088813.1|	396	1e-107	TSA: Anolis carolinensis k41:9610431 transcribed RNA sequence	sp|P32046|RL37A_CHICK	191	2e-48	60S ribosomal protein L37a OS=Gallus gallus GN=RPL37A PE=2 SV=2	YPR043w	133	5e-31	COG1997	Ribosomal protein L37AE/L43A	K02921	7e-48	191	tgu:100229344	large subunit ribosomal protein L37Ae	GO:0006413//translational initiation;GO:0019083//viral transcription;GO:0006414//translational elongation;GO:0006415//translational termination;GO:0006614//SRP-dependent cotranslational protein targeting to membrane;GO:0000184//nuclear-transcribed mRNA catabolic process, nonsense-mediated decay	GO:0046872//metal ion binding;GO:0003735//structural constituent of ribosome	GO:0022625//cytosolic large ribosomal subunit
Unigene24734_CR1A	1672	4530	170.786	gi|363741664|ref|XP_003642537.1|	654.4	0	PREDICTED: minor histocompatibility antigen H13 isoform 1 [Gallus gallus]	gi|463551097|gb|GAFZ01002929.1|	842	0	TSA: Anolis carolinensis comp1365_c1_seq2 transcribed RNA sequence	sp|Q8TCT9|HM13_HUMAN	632	0	Minor histocompatibility antigen H13 OS=Homo sapiens GN=HM13 PE=1 SV=1	--	--	--	--	--	K09595	0	654	gga:100859573	minor histocompatibility antigen H13 [EC:3.4.23.-]	GO:0006509//membrane protein ectodomain proteolysis;GO:0031293//membrane protein intracellular domain proteolysis	GO:0042500//aspartic endopeptidase activity, intramembrane cleaving;GO:0042803//protein homodimerization activity	GO:0009986//cell surface;GO:0005886//plasma membrane;GO:0071556//integral to lumenal side of endoplasmic reticulum membrane;GO:0071458//integral to cytosolic side of endoplasmic reticulum membrane;GO:0005791//rough endoplasmic reticulum
Unigene24474_CR1A	2197	5950	170.718	gi|425936136|sp|A3QVN2.1|HYAL_ECHOC	854.4	0	RecName: Full=Hyaluronidase; Short=Hy; AltName: Full=Hyaluronoglucosaminidase; AltName: Full=Venom spreading factor; Flags: Precursor >gi|113203667|gb|ABI33937.1| hyaluronidase [Echis ocellatus]	gi|113203666|gb|DQ840249.1|	2216	0	Echis ocellatus clone E0_venom-01D12 hyaluronidase mRNA, complete cds	sp|A3QVN2|HYAL_ECHOC	854	0	Hyaluronidase OS=Echis ocellatus PE=2 SV=1	--	--	--	--	--	K01197	9e-173	607	mgp:100541954	hyaluronoglucosaminidase [EC:3.2.1.35]	-	GO:0003824//catalytic activity	-
Unigene19070_CR1A	1341	3597	169.084	gi|327281075|ref|XP_003225275.1|	382.9	2e-104	PREDICTED: claudin-4-like [Anolis carolinensis]	gi|464292974|gb|GAGA01381950.1|	327	8e-86	TSA: Anolis carolinensis k41_7934649 transcribed RNA sequence	sp|P56747|CLD6_HUMAN	308	1e-83	Claudin-6 OS=Homo sapiens GN=CLDN6 PE=1 SV=2	--	--	--	--	--	K06087	3e-105	382	acs:100562099	claudin	-	GO:0005198//structural molecule activity	GO:0005923//tight junction;GO:0005886//plasma membrane;GO:0016021//integral to membrane
Unigene22352_CR1A	2877	7589	166.279	--	--	--	--	gi|281322746|gb|GQ428449.1|	139	9e-29	Protobothrops cornutus isolate B350 TATA box binding protein gene, intron 3	--	--	--	--	--	--	--	--	--	--	--	--	--	--	-	-	-
Unigene24745_CR1A	722	1900	165.885	gi|327290010|ref|XP_003229717.1|	194.5	3e-48	PREDICTED: protein S100-A10-like isoform 1 [Anolis carolinensis] >gi|327290012|ref|XP_003229718.1| PREDICTED: protein S100-A10-like isoform 2 [Anolis carolinensis] >gi|327290014|ref|XP_003229719.1| PREDICTED: protein S100-A10-like isoform 3 [Anolis carolinensis]	gi|327290013|ref|XM_003229671.1|	252	2e-63	PREDICTED: Anolis carolinensis protein S100-A10-like, transcript variant 3 (LOC100564227), mRNA	sp|Q6SQH4|S10AA_RABIT	152	7e-37	Protein S100-A10 OS=Oryctolagus cuniculus GN=S100a10 PE=3 SV=3	--	--	--	--	--	K10384	3e-06	52.4	mcc:717480	filaggrin	GO:0051099//positive regulation of binding;GO:0071229//cellular response to acid;GO:0007165//signal transduction	GO:0005509//calcium ion binding;GO:0005102//receptor binding	GO:0019897//extrinsic to plasma membrane
CL821.Contig2_CR1A	546	1430	165.095	--	--	--	--	gi|238741460|gb|GQ191589.1|	133	1e-27	Agkistrodon contortrix clone E33DIFJ02H8UMY microsatellite sequence	--	--	--	--	--	--	--	--	--	--	--	--	--	--	-	-	-
Unigene23936_CR1A	3689	9657	165.016	gi|327272374|ref|XP_003220960.1|	1078.9	0	PREDICTED: solute carrier family 41 member 2-like [Anolis carolinensis]	gi|463046369|gb|GAFZ01143436.1|	1776	0	TSA: Anolis carolinensis comp9732_c0_seq1 transcribed RNA sequence	sp|Q5ZHX6|S41A2_CHICK	1026	0	Solute carrier family 41 member 2 OS=Gallus gallus GN=SLC41A2 PE=2 SV=1	PH0703	95.1	8e-19	COG1824	Permease, similar to cation transporters	K15122	0	1078	acs:100551735	solute carrier family 41	GO:0055085//transmembrane transport	GO:0008324//cation transmembrane transporter activity	GO:0016021//integral to membrane;GO:0005886//plasma membrane
Unigene23802_CR1A	1015	2650	164.578	--	--	--	--	gi|410985096|ref|XM_003998812.1|	65.9	4e-07	PREDICTED: Felis catus golgi-associated, gamma adaptin ear containing, ARF binding protein 2 (GGA2), mRNA	--	--	--	--	--	--	--	--	--	--	--	--	--	--	-	-	-
Unigene22182_CR1A	1416	3682	163.912	--	--	--	--	gi|20340427|gb|AC097347.6|	83.8	2e-12	Homo sapiens X BAC RP11-1M18 (Roswell Park Cancer Institute Human BAC Library) complete sequence	--	--	--	--	--	--	--	--	--	--	--	--	--	--	-	-	-
Unigene23760_CR1A	1857	4783	162.36	--	--	--	--	gi|238747115|gb|GQ197244.1|	63.9	3e-06	Agkistrodon contortrix clone E33DIFJ02GV37Y microsatellite sequence	--	--	--	--	--	--	--	--	--	--	--	--	--	--	-	-	-
Unigene6485_CR1A	1033	2633	160.673	gi|327264882|ref|XP_003217239.1|	310.8	7e-83	PREDICTED: 60S ribosomal protein L27a-like [Anolis carolinensis]	gi|464015856|gb|GAGA01508938.1|	442	1e-120	TSA: Anolis carolinensis k51_4832810 transcribed RNA sequence	sp|P14115|RL27A_MOUSE	297	2e-80	60S ribosomal protein L27a OS=Mus musculus GN=Rpl27a PE=2 SV=5	SPBC776.11	208	1e-53	COG0200	Ribosomal protein L15	K02900	9e-84	310	acs:100561026	large subunit ribosomal protein L27Ae	GO:0006413//translational initiation;GO:0019083//viral transcription;GO:0006414//translational elongation;GO:0006415//translational termination;GO:0006614//SRP-dependent cotranslational protein targeting to membrane;GO:0000184//nuclear-transcribed mRNA catabolic process, nonsense-mediated decay	GO:0003723//RNA binding;GO:0003735//structural constituent of ribosome;GO:0005515//protein binding	GO:0022625//cytosolic large ribosomal subunit
Unigene19900_CR1A	1419	3598	159.834	gi|358801603|gb|AEU60002.1|	195.3	6e-48	parvalbumin [Crotalus oreganus helleri]	gi|358801602|gb|JF895759.1|	1070	0	Crotalus oreganus helleri parvalbumin mRNA, complete cds	sp|P02615|PRVB_BOACO	188	2e-47	Parvalbumin beta OS=Boa constrictor PE=1 SV=1	--	--	--	--	--	K02183	5e-07	56.6	spu:585061	calmodulin	-	GO:0005509//calcium ion binding	-
Unigene6526_CR1A	2080	5268	159.652	gi|327272356|ref|XP_003220951.1|	1199.5	0	PREDICTED: endoplasmin-like [Anolis carolinensis]	gi|468300183|gb|GAGG011008837.1|	1806	0	TSA: Anolis carolinensis k51:5951288 transcribed RNA sequence	sp|P08110|ENPL_CHICK	1171	0	Endoplasmin OS=Gallus gallus GN=HSP90B1 PE=1 SV=1	SPAC926.04c	540	4e-153	COG0326	Molecular chaperone, HSP90 family	K09487	0	1199	acs:100566875	heat shock protein 90kDa beta	GO:0030433//ER-associated protein catabolic process;GO:0006457//protein folding;GO:0043066//negative regulation of apoptotic process;GO:0031247//actin rod assembly;GO:0015031//protein transport;GO:0001666//response to hypoxia;GO:0006987//activation of signaling protein activity involved in unfolded protein response;GO:0051208//sequestering of calcium ion;GO:0071318//cellular response to ATP;GO:00…	GO:0046790//virion binding;GO:0005509//calcium ion binding;GO:0050750//low-density lipoprotein particle receptor binding;GO:0051082//unfolded protein binding;GO:0019903//protein phosphatase binding;GO:0003723//RNA binding;GO:0005524//ATP binding	GO:0005788//endoplasmic reticulum lumen;GO:0042470//melanosome;GO:0005789//endoplasmic reticulum membrane;GO:0005829//cytosol;GO:0030496//midbody;GO:0048471//perinuclear region of cytoplasm;GO:0044459//plasma membrane part
CL4031.Contig1_CR1A	312	789	159.409	--	--	--	--	gi|336042223|gb|HM627207.1|	91.7	2e-15	Drysdalia coronoides Vesp23 mRNA, complete cds	--	--	--	--	--	--	--	--	--	--	--	--	--	--	-	-	-
Unigene6608_CR1A	627	1580	158.848	gi|395532202|ref|XP_003768160.1|	225.7	1e-57	PREDICTED: keratinocyte-associated protein 2 [Sarcophilus harrisii]	gi|463541642|gb|GAFZ01006140.1|	194	4e-46	TSA: Anolis carolinensis comp1654_c0_seq1 transcribed RNA sequence	sp|Q8N6L1|KTAP2_HUMAN	224	1e-58	Keratinocyte-associated protein 2 OS=Homo sapiens GN=KRTCAP2 PE=1 SV=1	--	--	--	--	--	--	--	--	--	--	-	-	GO:0016021//integral to membrane;GO:0008250//oligosaccharyltransferase complex
Unigene24738_CR1A	1460	3636	156.987	gi|441659262|ref|XP_003269226.2|	278.9	4e-73	PREDICTED: V-type proton ATPase 16 kDa proteolipid subunit isoform 1 [Nomascus leucogenys]	gi|463529009|gb|GAFZ01010440.1|	434	1e-118	TSA: Anolis carolinensis comp345_c0_seq1 transcribed RNA sequence	sp|P27449|VATL_HUMAN	267	5e-71	V-type proton ATPase 16 kDa proteolipid subunit OS=Homo sapiens GN=ATP6V0C PE=1 SV=1	SPAC1B3.14	218	2e-56	COG0636	F0F1-type ATP synthase, subunit c/Archaeal/vacuolar-type H+-ATPase, subunit K	K02155	4e-71	269	ecb:100065783	V-type H+-transporting ATPase 16kDa proteolipid subunit [EC:3.6.3.14]	GO:0033572//transferrin transport;GO:0090382//phagosome maturation;GO:0008286//insulin receptor signaling pathway;GO:0006879//cellular iron ion homeostasis;GO:0015991//ATP hydrolysis coupled proton transport;GO:0019048//virus-host interaction	GO:0046961//proton-transporting ATPase activity, rotational mechanism;GO:0046933//hydrogen ion transporting ATP synthase activity, rotational mechanism;GO:0031625//ubiquitin protein ligase binding	GO:0005774//vacuolar membrane;GO:0030670//phagocytic vesicle membrane;GO:0016021//integral to membrane;GO:0033179//proton-transporting V-type ATPase, V0 domain;GO:0010008//endosome membrane
Unigene16016_CR1A	915	2275	156.73	--	--	--	--	gi|468297445|gb|GAGG011010216.1|	95.6	4e-16	TSA: Anolis carolinensis k51:5954878 transcribed RNA sequence	--	--	--	--	--	--	--	--	--	--	--	--	--	--	-	-	-
Unigene6534_CR1A	448	1113	156.606	--	--	--	--	--	--	--	--	--	--	--	--	--	--	--	--	--	--	--	--	--	--	-	-	-
Unigene11856_CR1A	496	1223	155.43	gi|6576738|dbj|BAA88337.1|	102.1	1e-20	ORF2 [Acanthochelys spixii]	gi|238745603|gb|GQ195732.1|	85.7	2e-13	Agkistrodon contortrix clone E33DIFJ02J2ZL3 microsatellite sequence	--	--	--	--	--	--	--	--	--	K15121	2e-08	58.5	hmg:100203878	solute carrier family 25, member 44	-	-	-
Unigene11936_CR1A	328	795	152.786	--	--	--	--	gi|15825435|gb|AF416707.1|AF416707	416	1e-113	Atractaspis microlepidota microlepidota alpha actin mRNA, complete cds	--	--	--	--	--	--	--	--	--	--	--	--	--	--	-	-	-
Unigene6490_CR1A	406	984	152.778	gi|297298482|ref|XP_001092401.2|	82.4	7e-15	PREDICTED: hypothetical protein LOC704066 [Macaca mulatta]	gi|467366477|gb|GACT010405548.1|	141	3e-30	TSA: Anolis carolinensis k26:5811472 transcribed RNA sequence	sp|B0BLS0|OST4_RAT	74.7	5e-14	Dolichyl-diphosphooligosaccharide--protein glycosyltransferase subunit 4 OS=Rattus norvegicus GN=Ost4 PE=3 SV=1	--	--	--	--	--	K13355	4e-08	56.6	phu:Phum_PHUM379780	nucleoside diphosphate-linked moiety X motif 19, mitochondrial [EC:3.6.1.-]	-	GO:0016740//transferase activity	GO:0016021//integral to membrane;GO:0005789//endoplasmic reticulum membrane
Unigene24288_CR1A	194	467	151.742	--	--	--	--	gi|402810592|gb|JX220981.1|	254	1e-64	Deinagkistrodon acutus snake venom serine protease Da-36 gene, complete cds	--	--	--	--	--	--	--	--	--	--	--	--	--	--	-	-	-
Unigene6529_CR1A	2464	5897	150.863	--	--	--	--	--	--	--	--	--	--	--	--	--	--	--	--	--	--	--	--	--	--	-	-	-
Unigene6491_CR1A	436	1034	149.495	gi|297298482|ref|XP_001092401.2|	76.6	3e-13	PREDICTED: hypothetical protein LOC704066 [Macaca mulatta]	gi|467366477|gb|GACT010405548.1|	141	3e-30	TSA: Anolis carolinensis k26:5811472 transcribed RNA sequence	sp|B0BLS0|OST4_RAT	74.7	6e-14	Dolichyl-diphosphooligosaccharide--protein glycosyltransferase subunit 4 OS=Rattus norvegicus GN=Ost4 PE=3 SV=1	--	--	--	--	--	K13355	5e-08	56.6	phu:Phum_PHUM379780	nucleoside diphosphate-linked moiety X motif 19, mitochondrial [EC:3.6.1.-]	-	GO:0016740//transferase activity	GO:0016021//integral to membrane;GO:0005789//endoplasmic reticulum membrane
CL3984.Contig1_CR1A	477	1124	148.539	gi|82208020|sp|Q7SZD9.1|VM2US_GLOUS	226.5	3e-58	RecName: Full=Zinc metalloproteinase/disintegrin ussurin; Contains: RecName: Full=Snake venom metalloproteinase ussurin; Short=SVMP; Contains: RecName: Full=Disintegrin ussurin; Flags: Precursor >gi|31322303|gb|AAP20640.1| metalloproteinase/disintegrin ussurin precursor [Gloydius ussuriensis]	gi|31322304|gb|AY204246.1|	412	1e-112	Gloydius ussuriensis metalloproteinase precursor, mRNA, partial cds	sp|Q7SZD9|VM2US_GLOUS	226	2e-59	Zinc metalloproteinase/disintegrin ussurin OS=Gloydius ussuriensis PE=2 SV=1	--	--	--	--	--	K08614	6e-39	159	acs:100563884	disintegrin and metalloproteinase domain-containing protein 28 [EC:3.4.24.-]	-	-	-
Unigene24767_CR1A	352	829	148.458	--	--	--	--	--	--	--	--	--	--	--	--	--	--	--	--	--	--	--	--	--	--	-	-	-
Unigene24755_CR1A	941	2216	148.447	gi|301767894|ref|XP_002919381.1|	401	4e-110	PREDICTED: proteasome subunit beta type-4-like [Ailuropoda melanoleuca]	gi|463511294|gb|GAFZ01016457.1|	404	1e-109	TSA: Anolis carolinensis comp837_c0_seq1 transcribed RNA sequence	sp|Q3T108|PSB4_BOVIN	397	2e-110	Proteasome subunit beta type-4 OS=Bos taurus GN=PSMB4 PE=1 SV=1	YFR050c	184	1e-46	COG0638	20S proteasome, alpha and beta subunits	K02736	6e-111	400	aml:100477062	20S proteasome subunit beta 7 [EC:3.4.25.1]	GO:0000209//protein polyubiquitination;GO:0006521//regulation of cellular amino acid metabolic process;GO:0051437//positive regulation of ubiquitin-protein ligase activity involved in mitotic cell cycle;GO:0042981//regulation of apoptotic process;GO:0010467//gene expression;GO:0051436//negative regulation of ubiquitin-protein ligase activity involved in mitotic cell cycle;GO:0002862//negative reg…	GO:0004298//threonine-type endopeptidase activity;GO:0001530//lipopolysaccharide binding	GO:0005654//nucleoplasm;GO:0005839//proteasome core complex;GO:0005829//cytosol
Unigene21925_CR1A	1207	2840	148.321	gi|327271399|ref|XP_003220475.1|	419.9	1e-115	PREDICTED: 60S ribosomal protein L10a-like [Anolis carolinensis]	gi|465070273|gb|GAGC011680457.1|	634	1e-178	TSA: Anolis carolinensis k66:3648876 transcribed RNA sequence	sp|P62907|RL10A_RAT	414	3e-115	60S ribosomal protein L10a OS=Rattus norvegicus GN=Rpl10a PE=1 SV=2	SPCC1183.08c	292	9e-79	COG0081	Ribosomal protein L1	K02865	2e-116	419	acs:100554553	large subunit ribosomal protein L10Ae	GO:0006413//translational initiation;GO:0019083//viral transcription;GO:0006414//translational elongation;GO:0006415//translational termination;GO:0009653//anatomical structure morphogenesis;GO:0006614//SRP-dependent cotranslational protein targeting to membrane;GO:0000184//nuclear-transcribed mRNA catabolic process, nonsense-mediated decay	GO:0003723//RNA binding;GO:0003735//structural constituent of ribosome	GO:0005739//mitochondrion;GO:0022625//cytosolic large ribosomal subunit
Unigene11919_CR1A	1284	3005	147.527	gi|327260830|ref|XP_003215236.1|	615.5	1e-174	PREDICTED: UTP--glucose-1-phosphate uridylyltransferase-like [Anolis carolinensis]	gi|463896658|gb|GAGA01568574.1|	1094	0	TSA: Anolis carolinensis k56_3474972 transcribed RNA sequence	sp|Q91ZJ5|UGPA_MOUSE	577	3e-164	UTP--glucose-1-phosphate uridylyltransferase OS=Mus musculus GN=Ugp2 PE=2 SV=3	SPCC1322.04	292	7e-79	COG4284	UDP-glucose pyrophosphorylase	K00963	2e-175	615	acs:100553424	UTP--glucose-1-phosphate uridylyltransferase [EC:2.7.7.9]	GO:0006805//xenobiotic metabolic process;GO:0019255//glucose 1-phosphate metabolic process;GO:0006011//UDP-glucose metabolic process;GO:0016310//phosphorylation;GO:0006006//glucose metabolic process;GO:0006065//UDP-glucuronate biosynthetic process;GO:0005978//glycogen biosynthetic process	GO:0003983//UTP:glucose-1-phosphate uridylyltransferase activity;GO:0032557//pyrimidine ribonucleotide binding;GO:0046872//metal ion binding;GO:0005536//glucose binding;GO:0005515//protein binding	GO:0005829//cytosol
Unigene16988_CR1A	967	2254	146.933	gi|327267839|ref|XP_003218706.1|	189.5	2e-46	PREDICTED: COMM domain-containing protein 6-like [Anolis carolinensis]	gi|238749174|gb|GQ199303.1|	81.8	6e-12	Agkistrodon contortrix clone E33DIFJ02IGM1W microsatellite sequence	sp|Q28HC7|COMD6_XENTR	156	7e-38	COMM domain-containing protein 6 OS=Xenopus tropicalis GN=commd6 PE=2 SV=1	--	--	--	--	--	--	--	--	--	--	-	-	-
Unigene24741_CR1A	1017	2357	146.093	gi|363738876|ref|XP_001232391.2|	229.9	1e-58	PREDICTED: UPF0467 protein C5orf32 homolog [Gallus gallus]	gi|463557394|gb|GAFZ01000792.1|	200	1e-47	TSA: Anolis carolinensis comp1104_c0_seq1 transcribed RNA sequence	sp|Q28H62|CYTM1_XENTR	174	2e-43	Cysteine-rich and transmembrane domain-containing protein 1 OS=Xenopus tropicalis GN=cystm1 PE=3 SV=1	--	--	--	--	--	K06890	5e-08	59.3	mcc:708234		-	-	GO:0016020//membrane
Unigene6530_CR1A	1203	2787	146.037	gi|327265480|ref|XP_003217536.1|	283.1	1e-74	PREDICTED: ganglioside GM2 activator-like [Anolis carolinensis]	gi|327265479|ref|XM_003217488.1|	75.8	4e-10	PREDICTED: Anolis carolinensis ganglioside GM2 activator-like (LOC100553630), mRNA	sp|Q8HXX6|SAP3_MACFA	210	6e-54	Ganglioside GM2 activator OS=Macaca fascicularis GN=GM2A PE=2 SV=2	--	--	--	--	--	K12383	2e-75	283	acs:100553630	ganglioside GM2 activator	GO:0009313//oligosaccharide catabolic process;GO:0007611//learning or memory;GO:0050885//neuromuscular process controlling balance;GO:0006869//lipid transport;GO:0019915//lipid storage;GO:0006944//cellular membrane fusion;GO:0006689//ganglioside catabolic process;GO:0051345//positive regulation of hydrolase activity	GO:0008289//lipid binding;GO:0016004//phospholipase activator activity;GO:0032428//beta-N-acetylgalactosaminidase activity;GO:0005319//lipid transporter activity	GO:0005764//lysosome;GO:0009898//internal side of plasma membrane;GO:0005739//mitochondrion;GO:0005730//nucleolus;GO:0045179//apical cortex;GO:0005889//hydrogen:potassium-exchanging ATPase complex
Unigene16912_CR1A	2804	6437	144.709	gi|465980521|gb|EMP35625.1|	1072.8	0	Dolichyl-diphosphooligosaccharide--protein glycosyltransferase subunit 1 [Chelonia mydas]	gi|463539861|gb|GAFZ01006745.1|	1267	0	TSA: Anolis carolinensis comp1773_c0_seq1 transcribed RNA sequence	sp|Q5RFB6|RPN1_PONAB	983	0	Dolichyl-diphosphooligosaccharide--protein glycosyltransferase subunit 1 OS=Pongo abelii GN=RPN1 PE=2 SV=1	--	--	--	--	--	K12666	0	1065	acs:100558792	oligosaccharyltransferase complex subunit alpha (ribophorin I)	GO:0006412//translation;GO:0018279//protein N-linked glycosylation via asparagine;GO:0043687//post-translational protein modification;GO:0006614//SRP-dependent cotranslational protein targeting to membrane	GO:0004579//dolichyl-diphosphooligosaccharide-protein glycotransferase activity	GO:0008250//oligosaccharyltransferase complex;GO:0016021//integral to membrane;GO:0042470//melanosome;GO:0005791//rough endoplasmic reticulum
Unigene19451_CR1A	1669	3828	144.58	gi|426216753|ref|XP_004002622.1|	293.1	2e-77	PREDICTED: LOW QUALITY PROTEIN: sugar transporter SWEET1 [Ovis aries]	gi|463225541|gb|GAFZ01085048.1|	182	4e-42	TSA: Anolis carolinensis comp5831_c1_seq1 transcribed RNA sequence	sp|Q9BRV3|SWET1_HUMAN	278	2e-74	Sugar transporter SWEET1 OS=Homo sapiens GN=SLC50A1 PE=2 SV=1	--	--	--	--	--	K15382	8e-78	291	bta:520463	solute carrier family 50 (sugar transporter)	GO:0045815//positive regulation of gene expression, epigenetic;GO:0008643//carbohydrate transport;GO:0042946//glucoside transport;GO:0006310//DNA recombination	GO:0042947//glucoside transmembrane transporter activity	GO:0012505//endomembrane system;GO:0005794//Golgi apparatus;GO:0005886//plasma membrane;GO:0016021//integral to membrane;GO:0005634//nucleus
Unigene24752_CR1A	3492	8006	144.522	gi|224067439|ref|XP_002195791.1|	575.1	9e-162	PREDICTED: endoplasmic reticulum-Golgi intermediate compartment protein 1 [Taeniopygia guttata]	gi|464009329|gb|GAGA01512233.1|	755	0	TSA: Anolis carolinensis k51_4842022 transcribed RNA sequence	sp|Q969X5|ERGI1_HUMAN	563	1e-159	Endoplasmic reticulum-Golgi intermediate compartment protein 1 OS=Homo sapiens GN=ERGIC1 PE=1 SV=1	--	--	--	--	--	--	--	--	--	--	GO:0006888//ER to Golgi vesicle-mediated transport	GO:0005515//protein binding	GO:0000139//Golgi membrane;GO:0005789//endoplasmic reticulum membrane;GO:0033116//endoplasmic reticulum-Golgi intermediate compartment membrane;GO:0016021//integral to membrane
Unigene24751_CR1A	839	1912	143.654	gi|327281161|ref|XP_003225318.1|	321.2	3e-86	PREDICTED: ferritin light chain, oocyte isoform-like [Anolis carolinensis]	gi|463582990|gb|GAGA01725394.1|	392	1e-105	TSA: Anolis carolinensis k86_699210 transcribed RNA sequence	sp|Q7SXA5|FRIL_XENLA	257	2e-68	Ferritin light chain, oocyte isoform OS=Xenopus laevis PE=1 SV=1	TM1128	62.4	9e-10	COG1528	Ferritin-like protein	K00522	5e-87	321	acs:100553928	ferritin heavy chain [EC:1.16.3.1]	GO:0006879//cellular iron ion homeostasis;GO:0006826//iron ion transport;GO:0055114//oxidation-reduction process	GO:0016491//oxidoreductase activity;GO:0008199//ferric iron binding	GO:0008043//intracellular ferritin complex
Unigene19368_CR1A	1272	2883	142.873	gi|327264509|ref|XP_003217056.1|	303.9	1e-80	PREDICTED: peptidyl-prolyl cis-trans isomerase FKBP11-like [Anolis carolinensis]	gi|327264508|ref|XM_003217008.1|	276	3e-70	PREDICTED: Anolis carolinensis peptidyl-prolyl cis-trans isomerase FKBP11-like (LOC100557083), mRNA	sp|Q9D1M7|FKB11_MOUSE	259	7e-69	Peptidyl-prolyl cis-trans isomerase FKBP11 OS=Mus musculus GN=Fkbp11 PE=2 SV=1	YDR519w	93.6	7e-19	COG0545	FKBP-type peptidyl-prolyl cis-trans isomerases 1	K09576	1e-81	303	acs:100557083	FK506-binding protein 11 [EC:5.2.1.8]	GO:0006457//protein folding;GO:0000413//protein peptidyl-prolyl isomerization	GO:0003755//peptidyl-prolyl cis-trans isomerase activity;GO:0005528//FK506 binding	GO:0016021//integral to membrane
Unigene24744_CR1A	553	1243	141.689	gi|327282644|ref|XP_003226052.1|	159.5	7e-38	PREDICTED: cytochrome c oxidase subunit 6A1, mitochondrial-like [Anolis carolinensis]	gi|466717485|gb|GAGC010977505.1|	133	1e-27	TSA: Anolis carolinensis k41:11172141 transcribed RNA sequence	sp|O13082|COX6A_CYPCA	127	1e-29	Cytochrome c oxidase subunit 6A, mitochondrial OS=Cyprinus carpio PE=3 SV=1	--	--	--	--	--	K02266	1e-38	159	acs:100556334	cytochrome c oxidase subunit 6a	GO:0044281//small molecule metabolic process;GO:0022904//respiratory electron transport chain	GO:0004129//cytochrome-c oxidase activity	GO:0005751//mitochondrial respiratory chain complex IV
CL4.Contig1_CR1A	1998	4426	139.639	gi|390363722|ref|XP_001181404.2|	45.1	5e-22	PREDICTED: uncharacterized protein LOC753173 [Strongylocentrotus purpuratus]	gi|238737932|gb|GQ188061.1|	115	9e-22	Agkistrodon contortrix clone E33DIFJ02FY6SI microsatellite sequence	--	--	--	--	--	--	--	--	--	K07436	4e-16	87.4	acs:100564552	cytochrome P450, family 24, subfamily A, polypeptide 1 (vitamin D3 24-hydroxylase) [EC:1.14.13.126]	-	-	-
Unigene11879_CR1A	161	354	138.602	--	--	--	--	gi|89892515|gb|DQ439973.1|	204	9e-50	Sistrurus catenatus edwardsi serine proteinase isoform 12 mRNA, 3' UTR	--	--	--	--	--	--	--	--	--	--	--	--	--	--	-	-	-
Unigene24754_CR1A	514	1120	137.356	gi|149508990|ref|XP_001507413.1|	250	3e-65	PREDICTED: 60S ribosomal protein L22-like [Ornithorhynchus anatinus]	gi|462128108|gb|GAGB010760955.1|	317	3e-83	TSA: Anolis carolinensis k46:8655895 transcribed RNA sequence	sp|P67985|RL22_PIG	246	2e-65	60S ribosomal protein L22 OS=Sus scrofa GN=RPL22 PE=2 SV=2	--	--	--	--	--	K02891	5e-66	249	oaa:100082681	large subunit ribosomal protein L22e	GO:0000184//nuclear-transcribed mRNA catabolic process, nonsense-mediated decay;GO:0006415//translational termination;GO:0006413//translational initiation;GO:0006414//translational elongation;GO:0019083//viral transcription;GO:0006614//SRP-dependent cotranslational protein targeting to membrane;GO:0046632//alpha-beta T cell differentiation	GO:0008201//heparin binding;GO:0003735//structural constituent of ribosome;GO:0003723//RNA binding	GO:0022625//cytosolic large ribosomal subunit
Unigene11841_CR1A	1787	3893	137.326	gi|327289131|ref|XP_003229278.1|	444.1	1e-122	PREDICTED: protein OS-9-like [Anolis carolinensis]	gi|467330571|gb|GACT010423520.1|	430	1e-116	TSA: Anolis carolinensis k26:6760901 transcribed RNA sequence	sp|Q3MHX6|OS9_BOVIN	286	8e-77	Protein OS-9 OS=Bos taurus GN=OS9 PE=2 SV=1	aq_629	52.8	2e-06	COG1196	Chromosome segregation ATPases	K10088	1e-123	444	acs:100552426	protein OS-9	GO:0044267//cellular protein metabolic process	-	-
CL532.Contig1_CR1A	692	1500	136.64	gi|357619398|gb|EHJ71992.1|	167.5	4e-40	endonuclease-reverse transcriptase HmRTE-e01 [Danaus plexippus]	gi|238736145|gb|GQ186274.1|	341	3e-90	Agkistrodon contortrix clone E33DIFJ02G1JSX microsatellite sequence	sp|Q23985|DTX_DROME	48.9	1e-05	Protein deltex OS=Drosophila melanogaster GN=dx PE=1 SV=2	--	--	--	--	--	K08801	3e-09	62.4	hmg:100201502	PAS domain containing serine/threonine kinase [EC:2.7.11.1]	-	-	-
Unigene24747_CR1A	209	451	136.026	--	--	--	--	--	--	--	--	--	--	--	--	--	--	--	--	--	--	--	--	--	--	-	-	-
Unigene24762_CR1A	3503	7559	136.024	gi|12584532|emb|CAC27414.1|	130.6	6e-28	MGC-24 protein [Gallus gallus]	gi|467635375|gb|GAGC010519282.1|	174	2e-39	TSA: Anolis carolinensis k31:15518184 transcribed RNA sequence	sp|Q9QX82|MUC24_RAT	119	5e-26	Sialomucin core protein 24 OS=Rattus norvegicus GN=Cd164 PE=1 SV=1	--	--	--	--	--	K06546	7e-29	130	gga:395380	CD164 antigen	-	GO:0005515//protein binding	GO:0005768//endosome;GO:0005764//lysosome;GO:0016020//membrane
Unigene6524_CR1A	2133	4580	135.352	gi|449273152|gb|EMC82760.1|	347.1	2e-93	Cbp/p300-interacting transactivator 2 [Columba livia]	gi|464622838|gb|GAGA01178875.1|	228	9e-56	TSA: Anolis carolinensis k31_11540854 transcribed RNA sequence	sp|Q9I8K7|CITE3_CHICK	340	6e-93	Cbp/p300-interacting transactivator 3 OS=Gallus gallus GN=CITED3 PE=2 SV=1	--	--	--	--	--	--	--	--	--	--	GO:0043627//response to estrogen stimulus;GO:0045893//positive regulation of transcription, DNA-dependent	GO:0003713//transcription coactivator activity	GO:0005737//cytoplasm;GO:0005634//nucleus
Unigene16580_CR1A	1611	3452	135.072	gi|327281791|ref|XP_003225630.1|	546.6	1e-153	PREDICTED: translocon-associated protein subunit alpha-like [Anolis carolinensis]	gi|463510309|gb|GAFZ01016788.1|	1207	0	TSA: Anolis carolinensis comp863_c0_seq1 transcribed RNA sequence	sp|P16967|SSRA_CANFA	514	3e-145	Translocon-associated protein subunit alpha OS=Canis familiaris GN=SSR1 PE=1 SV=1	--	--	--	--	--	K13249	2e-154	546	acs:100551623	translocon-associated protein subunit alpha	GO:0006412//translation;GO:0008284//positive regulation of cell proliferation;GO:0006987//activation of signaling protein activity involved in unfolded protein response;GO:0006614//SRP-dependent cotranslational protein targeting to membrane	-	GO:0016021//integral to membrane;GO:0005789//endoplasmic reticulum membrane
CL2368.Contig1_CR1A	294	629	134.864	--	--	--	--	gi|808898|dbj|D31782.1|TRUGTGTBPB	131	2e-27	Trimeresurus gramineus gTgTBP gene for TATA-box binding protein, complete cds	--	--	--	--	--	--	--	--	--	--	--	--	--	--	-	-	-
Unigene24785_CR1A	501	1070	134.629	gi|344925813|dbj|BAK64383.1|	275.8	5e-73	flavorase [Trimeresurus flavoviridis]	gi|344925812|dbj|AB665726.1|	533	1e-148	Trimeresurus flavoviridis mRNA for flavorase, complete cds	sp|C5H5D4|VM33_BOTAT	234	9e-62	Zinc metalloproteinase-disintegrin batroxstatin-3 (Fragment) OS=Bothrops atrox PE=2 SV=1	--	--	--	--	--	K08614	3e-45	181	acs:100563884	disintegrin and metalloproteinase domain-containing protein 28 [EC:3.4.24.-]	-	-	-
Unigene24563_CR1A	322	686	134.295	--	--	--	--	gi|461793486|gb|GAGB011057625.1|	208	1e-50	TSA: Anolis carolinensis k66:2865482 transcribed RNA sequence	--	--	--	--	--	--	--	--	--	--	--	--	--	--	-	-	-
Unigene6566_CR1A	1868	3964	133.767	gi|327265675|ref|XP_003217633.1|	656	0	PREDICTED: vesicular integral-membrane protein VIP36-like [Anolis carolinensis]	gi|463520916|gb|GAFZ01013190.1|	924	0	TSA: Anolis carolinensis comp538_c0_seq1 transcribed RNA sequence	sp|Q12907|LMAN2_HUMAN	609	6e-174	Vesicular integral-membrane protein VIP36 OS=Homo sapiens GN=LMAN2 PE=1 SV=1	--	--	--	--	--	K10082	0	655	acs:100556502	lectin, mannose-binding 2	GO:0015031//protein transport	GO:0046872//metal ion binding	GO:0000139//Golgi membrane;GO:0005789//endoplasmic reticulum membrane;GO:0033116//endoplasmic reticulum-Golgi intermediate compartment membrane;GO:0016021//integral to membrane
CL442.Contig1_CR1A	1712	3632	133.731	--	--	--	--	gi|155970507|gb|EF669477.1|	753	0	Agkistrodon piscivorus mitochondrion, complete genome	--	--	--	--	--	--	--	--	--	--	--	--	--	--	-	-	-
Unigene24753_CR1A	480	1013	133.033	gi|295792306|gb|ADG29157.1|	112.1	9e-24	mitochondrial ATP synthase subunit f [Epinephelus coioides]	--	--	--	--	sp|P56135|ATPK_MOUSE	89	4e-18	ATP synthase subunit f, mitochondrial OS=Mus musculus GN=Atp5j2 PE=1 SV=3	--	--	--	--	--	K02130	2e-22	104	xtr:549849	F-type H+-transporting ATPase subunit f [EC:3.6.3.14]	-	-	-
Unigene24756_CR1A	637	1339	132.505	gi|51814381|gb|AAU09484.1|	102.8	1e-20	GekBS043P [Gekko japonicus]	gi|469240355|gb|GAGG010226709.1|	65.9	2e-07	TSA: Anolis carolinensis k26:17228734 transcribed RNA sequence	sp|P13184|CX7A2_BOVIN	90.1	3e-18	Cytochrome c oxidase subunit 7A2, mitochondrial OS=Bos taurus GN=COX7A2 PE=1 SV=3	--	--	--	--	--	K02270	1e-20	100	acs:100555391	cytochrome c oxidase subunit 7a	-	-	-
Unigene6535_CR1A	173	363	132.267	--	--	--	--	--	--	--	--	--	--	--	--	--	--	--	--	--	--	--	--	--	--	-	-	-
Unigene6533_CR1A	409	858	132.238	--	--	--	--	--	--	--	--	sp|P16221|COX8B_RAT	47.8	7e-06	Cytochrome c oxidase subunit 8B, mitochondrial OS=Rattus norvegicus GN=Cox8b PE=1 SV=3	--	--	--	--	--	--	--	--	--	--	-	-	-
Unigene22262_CR1A	3595	7427	130.228	gi|363744779|ref|XP_003643122.1|	398.7	1e-108	PREDICTED: transmembrane emp24 domain-containing protein 7-like [Gallus gallus]	gi|463905642|gb|GAGA01564074.1|	692	0	TSA: Anolis carolinensis k56_3462242 transcribed RNA sequence	sp|D3ZTX0|TMED7_RAT	386	2e-106	Transmembrane emp24 domain-containing protein 7 OS=Rattus norvegicus GN=Tmed7 PE=1 SV=1	--	--	--	--	--	K14825	2e-109	398	gga:769360	protein ERP2	GO:0015031//protein transport	-	GO:0005789//endoplasmic reticulum membrane;GO:0033116//endoplasmic reticulum-Golgi intermediate compartment membrane;GO:0030127//COPII vesicle coat;GO:0016021//integral to membrane;GO:0030126//COPI vesicle coat
Unigene7002_CR1A	1589	3271	129.762	gi|327273845|ref|XP_003221690.1|	351.7	6e-95	PREDICTED: signal peptidase complex subunit 3-like [Anolis carolinensis]	gi|463423110|gb|GAFZ01046476.1|	724	0	TSA: Anolis carolinensis comp2422_c0_seq1 transcribed RNA sequence	sp|P28687|SPCS3_CHICK	336	1e-91	Signal peptidase complex subunit 3 OS=Gallus gallus GN=SPC22 PE=1 SV=1	--	--	--	--	--	K12948	8e-96	351	acs:100566105	signal peptidase complex subunit 3 [EC:3.4.-.-]	GO:0006412//translation;GO:0050796//regulation of insulin secretion;GO:0006465//signal peptide processing;GO:0006508//proteolysis;GO:0006112//energy reserve metabolic process;GO:0044281//small molecule metabolic process;GO:0006614//SRP-dependent cotranslational protein targeting to membrane	GO:0008233//peptidase activity	GO:0005787//signal peptidase complex;GO:0016021//integral to membrane
Unigene11941_CR1A	1849	3780	128.868	gi|50752556|ref|XP_422829.1|	350.9	1e-94	PREDICTED: translocon-associated protein subunit gamma [Gallus gallus]	gi|463530369|gb|GAFZ01009976.1|	543	1e-150	TSA: Anolis carolinensis comp316_c0_seq1 transcribed RNA sequence	sp|Q08013|SSRG_RAT	347	7e-95	Translocon-associated protein subunit gamma OS=Rattus norvegicus GN=Ssr3 PE=1 SV=2	--	--	--	--	--	K13251	2e-95	350	gga:425027	translocon-associated protein subunit gamma	GO:0006412//translation;GO:0006614//SRP-dependent cotranslational protein targeting to membrane	-	GO:0005784//Sec61 translocon complex;GO:0030176//integral to endoplasmic reticulum membrane
CL108.Contig3_CR1A	1064	2172	128.68	--	--	--	--	gi|402810592|gb|JX220981.1|	462	1e-126	Deinagkistrodon acutus snake venom serine protease Da-36 gene, complete cds	--	--	--	--	--	--	--	--	--	--	--	--	--	--	-	-	-
Unigene7032_CR1A	3675	7480	128.303	gi|327281703|ref|XP_003225586.1|	344	3e-92	PREDICTED: protein tyrosine phosphatase type IVA 2-like [Anolis carolinensis]	gi|463905010|gb|GAGA01564391.1|	523	1e-144	TSA: Anolis carolinensis k56_3463054 transcribed RNA sequence	sp|Q6P9X4|TP4A2_RAT	333	2e-90	Protein tyrosine phosphatase type IVA 2 OS=Rattus norvegicus GN=Ptp4a2 PE=2 SV=1	DR2161	53.9	2e-06	COG2453	Predicted protein-tyrosine phosphatase	K01104	5e-93	343	acs:100558759	protein-tyrosine phosphatase [EC:3.1.3.48]	GO:0035335//peptidyl-tyrosine dephosphorylation	GO:0004727//prenylated protein tyrosine phosphatase activity	GO:0005769//early endosome;GO:0005886//plasma membrane
Unigene7113_CR1A	1590	3224	127.817	gi|118094652|ref|XP_001235373.1|	295	7e-78	PREDICTED: thioredoxin domain-containing protein 12 [Gallus gallus]	gi|465510922|gb|GACT011213631.1|	470	1e-128	TSA: Anolis carolinensis k46:7811633 transcribed RNA sequence	sp|O95881|TXD12_HUMAN	276	9e-74	Thioredoxin domain-containing protein 12 OS=Homo sapiens GN=TXNDC12 PE=1 SV=1	--	--	--	--	--	K05360	9e-79	295	gga:772208	protein-disulfide reductase (glutathione) [EC:1.8.4.2]	GO:0045454//cell redox homeostasis	GO:0019153//protein-disulfide reductase (glutathione) activity	GO:0005788//endoplasmic reticulum lumen
CL239.Contig2_CR1A	1111	2231	126.584	--	--	--	--	gi|29124054|gb|AC027688.5|	81.8	7e-12	Homo sapiens chromosome 16 clone RP11-883G14, complete sequence	--	--	--	--	--	--	--	--	--	--	--	--	--	--	-	-	-
Unigene6509_CR1A	573	1149	126.403	gi|20140734|sp|Q98TX1.3|THIO_OPHHA	213.4	4e-54	RecName: Full=Thioredoxin; Short=Trx >gi|12958636|gb|AAK09384.1|AF321769_1 thioredoxin protein [Ophiophagus hannah]	gi|12958635|gb|AF321769.1|AF321769	670	0	Ophiophagus hannah venom gland thioredoxin protein mRNA, complete cds	sp|Q98TX1|THIO_OPHHA	213	2e-55	Thioredoxin OS=Ophiophagus hannah GN=TXN PE=3 SV=3	SPAC7D4.07c	105	5e-23	COG0526	Thiol-disulfide isomerase and thioredoxins	K03671	1e-48	192	acs:100560936	thioredoxin 1	GO:0071333//cellular response to glucose stimulus;GO:0000122//negative regulation of transcription from RNA polymerase II promoter;GO:0033158//regulation of protein import into nucleus, translocation;GO:0007267//cell-cell signaling;GO:0010269//response to selenium ion;GO:0016999//antibiotic metabolic process;GO:0071548//response to dexamethasone stimulus;GO:0071455//cellular response to hyperoxia…	GO:0015035//protein disulfide oxidoreductase activity;GO:0009055//electron carrier activity;GO:0004791//thioredoxin-disulfide reductase activity;GO:0015037//peptide disulfide oxidoreductase activity;GO:0019899//enzyme binding	GO:0005654//nucleoplasm;GO:0005576//extracellular region;GO:0005829//cytosol;GO:0030425//dendrite;GO:0043025//neuronal cell body;GO:0030424//axon;GO:0005739//mitochondrion
Unigene11836_CR1A	1215	2436	126.384	gi|327277399|ref|XP_003223452.1|	423.3	1e-116	PREDICTED: LOW QUALITY PROTEIN: protein odr-4 homolog [Anolis carolinensis]	gi|463895846|gb|GAGA01568991.1|	420	1e-114	TSA: Anolis carolinensis k56_3476207 transcribed RNA sequence	sp|Q5ZKH8|ODR4_CHICK	380	2e-105	Protein odr-4 homolog OS=Gallus gallus GN=ODR4 PE=2 SV=1	--	--	--	--	--	--	--	--	--	--	-	GO:0008270//zinc ion binding;GO:0016491//oxidoreductase activity	GO:0016021//integral to membrane
CL2989.Contig1_CR1A	998	1992	125.82	gi|431897139|gb|ELK06401.1|	234.6	6e-60	60S ribosomal protein L34, partial [Pteropus alecto]	gi|402870198|ref|XM_003899076.1|	365	3e-97	PREDICTED: Papio anubis ribosomal protein L34, transcript variant 1 (RPL34), mRNA	sp|P49207|RL34_HUMAN	231	2e-60	60S ribosomal protein L34 OS=Homo sapiens GN=RPL34 PE=1 SV=3	SPAC23A1.08c	122	7e-28	COG2174	Ribosomal protein L34E	K02915	4e-60	232	mdo:100010858	large subunit ribosomal protein L34e	GO:0006413//translational initiation;GO:0019083//viral transcription;GO:0006414//translational elongation;GO:0006415//translational termination;GO:0006614//SRP-dependent cotranslational protein targeting to membrane;GO:0000184//nuclear-transcribed mRNA catabolic process, nonsense-mediated decay	GO:0003723//RNA binding;GO:0003735//structural constituent of ribosome	GO:0005739//mitochondrion;GO:0022625//cytosolic large ribosomal subunit
Unigene24764_CR1A	1071	2133	125.543	gi|327268290|ref|XP_003218931.1|	451.4	3e-125	PREDICTED: peroxiredoxin-4-like [Anolis carolinensis]	gi|463559152|gb|GAFZ01000197.1|	722	0	TSA: Anolis carolinensis comp1025_c0_seq1 transcribed RNA sequence	sp|O08807|PRDX4_MOUSE	423	3e-118	Peroxiredoxin-4 OS=Mus musculus GN=Prdx4 PE=1 SV=1	SPCC576.03c	253	4e-67	COG0450	Peroxiredoxin	K03386	4e-126	451	acs:100553113	peroxiredoxin (alkyl hydroperoxide reductase subunit C) [EC:1.11.1.15]	GO:0055114//oxidation-reduction process;GO:0072593//reactive oxygen species metabolic process	GO:0051920//peroxiredoxin activity;GO:0004601//peroxidase activity	GO:0005615//extracellular space;GO:0005739//mitochondrion
Unigene18915_CR1A	209	416	125.47	--	--	--	--	gi|338855335|gb|HQ414119.1|	117	2e-23	Crotalus adamanteus serine proteinase 3 mRNA, complete cds	--	--	--	--	--	--	--	--	--	--	--	--	--	--	-	-	-
Unigene24766_CR1A	1518	3021	125.45	gi|327272082|ref|XP_003220815.1|	620.9	5e-176	PREDICTED: l-lactate dehydrogenase B chain-like [Anolis carolinensis]	gi|34555781|gb|AY130250.1|	666	0	Iguana iguana lactate dehydrogenase B mRNA, complete cds	sp|P79913|LDHB_SCEWO	612	7e-175	L-lactate dehydrogenase B chain OS=Sceloporus woodi GN=LDHB PE=2 SV=4	CAC0267	261	2e-69	COG0039	Malate/lactate dehydrogenases	K00016	7e-177	620	acs:100556586	L-lactate dehydrogenase [EC:1.1.1.27]	GO:0055114//oxidation-reduction process;GO:0006090//pyruvate metabolic process;GO:0006089//lactate metabolic process;GO:0044262//cellular carbohydrate metabolic process;GO:0019674//NAD metabolic process;GO:0006096//glycolysis	GO:0051287//NAD binding;GO:0019900//kinase binding;GO:0042802//identical protein binding;GO:0004459//L-lactate dehydrogenase activity	GO:0005829//cytosol;GO:0005739//mitochondrion
Unigene23656_CR1A	4327	8601	125.301	gi|296207149|ref|XP_002750530.1|	391	3e-106	PREDICTED: uncharacterized protein LOC100385238 [Callithrix jacchus]	gi|463537301|gb|GAFZ01007612.1|	630	1e-176	TSA: Anolis carolinensis comp188_c0_seq12 transcribed RNA sequence	sp|P84100|RL19_RAT	385	3e-106	60S ribosomal protein L19 OS=Rattus norvegicus GN=Rpl19 PE=1 SV=1	SPCC1682.14	251	1e-65	COG2147	Ribosomal protein L19E	K02885	1e-105	385	ecb:100034006	large subunit ribosomal protein L19e	GO:0006413//translational initiation;GO:0019083//viral transcription;GO:0006414//translational elongation;GO:0006415//translational termination;GO:0006614//SRP-dependent cotranslational protein targeting to membrane;GO:0000184//nuclear-transcribed mRNA catabolic process, nonsense-mediated decay	GO:0003723//RNA binding;GO:0003735//structural constituent of ribosome	GO:0022625//cytosolic large ribosomal subunit
Unigene24743_CR1A	3093	6144	125.217	gi|327281194|ref|XP_003225334.1|	1120.9	0	PREDICTED: dolichyl-diphosphooligosaccharide--protein glycosyltransferase subunit 2-like [Anolis carolinensis]	gi|463557382|gb|GAFZ01000796.1|	1520	0	TSA: Anolis carolinensis comp1106_c0_seq1 transcribed RNA sequence	sp|Q3SZI6|RPN2_BOVIN	1001	0	Dolichyl-diphosphooligosaccharide--protein glycosyltransferase subunit 2 OS=Bos taurus GN=RPN2 PE=2 SV=1	--	--	--	--	--	K12667	0	1120	acs:100557641	oligosaccharyltransferase complex subunit delta (ribophorin II)	GO:0006412//translation;GO:0018279//protein N-linked glycosylation via asparagine;GO:0043687//post-translational protein modification;GO:0007568//aging;GO:0042493//response to drug;GO:0006614//SRP-dependent cotranslational protein targeting to membrane	GO:0043022//ribosome binding;GO:0004579//dolichyl-diphosphooligosaccharide-protein glycotransferase activity	GO:0008250//oligosaccharyltransferase complex;GO:0000421//autophagic vacuole membrane;GO:0016021//integral to membrane;GO:0005791//rough endoplasmic reticulum;GO:0005634//nucleus
Unigene19781_CR1A	495	982	125.054	gi|471409283|ref|XP_004386218.1|	174.1	2e-42	PREDICTED: macrophage migration inhibitory factor [Trichechus manatus latirostris]	gi|118403289|ref|NM_001078655.1|	157	6e-35	Ovis aries macrophage migration inhibitory factor (glycosylation-inhibiting factor) (MIF), mRNA >gi|89279395|gb|DQ414692.1| Ovis aries macrophage migration inhibitory factor (MIF) mRNA, complete cds	sp|O55052|MIF_MERUN	171	7e-43	Macrophage migration inhibitory factor OS=Meriones unguiculatus GN=MIF PE=3 SV=3	DR2133	53.5	2e-07	COG4372	Uncharacterized protein conserved in bacteria with the myosin-like domain	K07253	1e-42	172	ecb:100053618	phenylpyruvate tautomerase [EC:5.3.2.1]	GO:0006954//inflammatory response;GO:0033138//positive regulation of peptidyl-serine phosphorylation;GO:0048146//positive regulation of fibroblast proliferation;GO:0007506//gonadal mesoderm development;GO:0007530//sex determination;GO:0090238//positive regulation of arachidonic acid secretion;GO:0050918//positive chemotaxis;GO:0002906//negative regulation of mature B cell apoptotic process;GO:007…	GO:0008083//growth factor activity;GO:0005160//transforming growth factor beta receptor binding;GO:0005125//cytokine activity;GO:0004167//dopachrome isomerase activity;GO:0043498//cell surface binding;GO:0050178//phenylpyruvate tautomerase activity;GO:0005179//hormone activity;GO:0042056//chemoattractant activity	GO:0009986//cell surface;GO:0005615//extracellular space;GO:0005737//cytoplasm
Unigene24776_CR1A	427	844	124.597	gi|20562935|gb|AAM22785.1|	205.3	7e-52	agkisacutacin B-chain [Deinagkistrodon acutus]	gi|3367648|emb|Y16349.1|	268	2e-68	Crotalus durissus mRNA for convulxin beta	sp|Q8JIW1|XB1_DEIAC	204	5e-53	Agkisacutacin subunit B OS=Deinagkistrodon acutus PE=1 SV=2	--	--	--	--	--	K06560	2e-15	80.9	gga:420516	mannose receptor, C type	-	GO:0005488//binding	-
Unigene24769_CR1A	648	1280	124.516	gi|338719097|ref|XP_001917628.2|	300.8	3e-80	PREDICTED: troponin C, skeletal muscle-like [Equus caballus]	gi|467388143|gb|GAGC010642826.1|	563	1e-157	TSA: Anolis carolinensis k31:3730184 transcribed RNA sequence	sp|P20801|TNNC2_MOUSE	298	6e-81	Troponin C, skeletal muscle OS=Mus musculus GN=Tnnc2 PE=1 SV=2	SPAC3A12.14	145	4e-35	COG5126	Ca2+-binding protein (EF-Hand superfamily)	K12042	2e-80	298	mmu:21925	troponin C, skeletal muscle	GO:0030049//muscle filament sliding;GO:0006937//regulation of muscle contraction;GO:0003009//skeletal muscle contraction	GO:0003779//actin binding;GO:0005509//calcium ion binding;GO:0031014//troponin T binding	GO:0005861//troponin complex;GO:0005829//cytosol
Unigene18708_CR1A	828	1634	124.398	--	--	--	--	gi|21955643|emb|AL732587.8|	69.9	2e-08	Mouse DNA sequence from clone RP23-268K22 on chromosome 11, complete sequence	--	--	--	--	--	--	--	--	--	--	--	--	--	--	-	-	-
Unigene24763_CR1A	2258	4451	124.258	gi|327278709|ref|XP_003224103.1|	850.9	0	PREDICTED: eukaryotic translation initiation factor 5-like [Anolis carolinensis]	gi|463554996|gb|GAFZ01001606.1|	2504	0	TSA: Anolis carolinensis comp1194_c2_seq1 transcribed RNA sequence	sp|Q5R4L0|IF5_PONAB	801	0	Eukaryotic translation initiation factor 5 OS=Pongo abelii GN=EIF5 PE=2 SV=1	SPAC2F7.05c	309	1e-83	COG1601	Translation initiation factor 2, beta subunit (eIF-2beta)/eIF-5 N-terminal domain	K03262	0	850	acs:100554960	translation initiation factor 5	GO:0006413//translational initiation;GO:0016070//RNA metabolic process	GO:0005525//GTP binding;GO:0003743//translation initiation factor activity	GO:0005737//cytoplasm
CL1426.Contig1_CR1A	689	1353	123.786	--	--	--	--	gi|226918740|gb|FJ790440.1|	591	1e-165	Bothrops jararaca toxin 2 (Tox2) gene, partial cds	--	--	--	--	--	--	--	--	--	--	--	--	--	--	-	-	-
Unigene11927_CR1A	2492	4873	123.265	gi|395830999|ref|XP_003788599.1|	1270	0	PREDICTED: glycine--tRNA ligase [Otolemur garnettii]	gi|463541811|gb|GAFZ01006088.1|	1550	0	TSA: Anolis carolinensis comp1633_c0_seq1 transcribed RNA sequence	sp|P41250|SYG_HUMAN	1261	0	Glycine--tRNA ligase OS=Homo sapiens GN=GARS PE=1 SV=3	SPAC3F10.03	628	1e-179	COG0423	Glycyl-tRNA synthetase (class II)	K01880	0	1263	mgp:100540696	glycyl-tRNA synthetase [EC:6.1.1.14]	GO:0008219//cell death;GO:0006426//glycyl-tRNA aminoacylation;GO:0015966//diadenosine tetraphosphate biosynthetic process	GO:0005524//ATP binding;GO:0046983//protein dimerization activity;GO:0004820//glycine-tRNA ligase activity	GO:0005829//cytosol;GO:0030141//secretory granule;GO:0005759//mitochondrial matrix
Unigene24760_CR1A	553	1070	121.969	gi|62858943|ref|NP_001016250.1|	158.3	1e-37	cytochrome c oxidase subunit Vb, gene 1 [Xenopus (Silurana) tropicalis] >gi|89267432|emb|CAJ83989.1| Novel protein similar to cytochrome c oxidase subunit Vb [Xenopus (Silurana) tropicalis]	--	--	--	--	sp|Q5REG2|COX5B_PONAB	151	9e-37	Cytochrome c oxidase subunit 5B, mitochondrial OS=Pongo abelii GN=COX5B PE=2 SV=1	--	--	--	--	--	K02265	2e-38	158	xtr:549004	cytochrome c oxidase subunit 5b	-	-	GO:0005740//mitochondrial envelope;GO:0016020//membrane
Unigene22681_CR1A	1424	2739	121.248	gi|327276833|ref|XP_003223172.1|	554.7	4e-156	PREDICTED: voltage-dependent anion-selective channel protein 2-like [Anolis carolinensis]	gi|465054249|gb|GACT011439380.1|	1098	0	TSA: Anolis carolinensis k61:3089870 transcribed RNA sequence	sp|P82013|VDAC2_MELGA	537	3e-152	Voltage-dependent anion-selective channel protein 2 OS=Meleagris gallopavo GN=VDAC2 PE=1 SV=1	--	--	--	--	--	K15040	6e-157	554	acs:100565441	voltage-dependent anion channel protein 2	GO:0055085//transmembrane transport;GO:0044070//regulation of anion transport;GO:0032272//negative regulation of protein polymerization;GO:2001243//negative regulation of intrinsic apoptotic signaling pathway	GO:0015288//porin activity;GO:0008308//voltage-gated anion channel activity;GO:0000166//nucleotide binding	GO:0005743//mitochondrial inner membrane;GO:0042645//mitochondrial nucleoid;GO:0005741//mitochondrial outer membrane;GO:0046930//pore complex
CL2595.Contig1_CR1A	599	1145	120.495	--	--	--	--	--	--	--	--	--	--	--	--	--	--	--	--	--	--	--	--	--	--	-	-	-
CL33.Contig1_CR1A	271	518	120.49	gi|449275731|gb|EMC84499.1|	90.5	2e-17	Putative uncharacterized transposon-derived protein ZK1236.4, partial [Columba livia]	gi|408816334|dbj|AB753826.1|	385	1e-104	Trimeresurus flavoviridis HLP gene for HSF-like protein, partial cds, exon 1, intron 1, exon 2, L1-like LINE gene for L1-encoded reverse transcriptase-like protein, complete cds	--	--	--	--	--	--	--	--	--	--	--	--	--	--	-	-	-
Unigene24792_CR1A	2756	5265	120.423	gi|327262270|ref|XP_003215948.1|	1362.4	0	PREDICTED: heat shock cognate protein HSP 90-beta-like [Anolis carolinensis]	gi|67480186|gb|AY702458.1|AY702457S2	2785	0	Oxyuranus scutellatus scutellatus clone R37 HSP 90 mRNA, partial cds	sp|Q4R4T5|HS90B_MACFA	1341	0	Heat shock protein HSP 90-beta OS=Macaca fascicularis GN=Hsp90ab1 PE=2 SV=1	SPAC926.04c	895	0	COG0326	Molecular chaperone, HSP90 family	K04079	0	1362	acs:100567308	molecular chaperone HtpG	GO:0043524//negative regulation of neuron apoptotic process;GO:0071407//cellular response to organic cyclic compound;GO:0032092//positive regulation of protein binding;GO:0007411//axon guidance;GO:0045429//positive regulation of nitric oxide biosynthetic process;GO:0009651//response to salt stress;GO:0060334//regulation of interferon-gamma-mediated signaling pathway;GO:0060338//regulation of type…	GO:0005525//GTP binding;GO:0002135//CTP binding;GO:0002134//UTP binding;GO:0051082//unfolded protein binding;GO:0017098//sulfonylurea receptor binding;GO:0032564//dATP binding;GO:0044325//ion channel binding;GO:0005524//ATP binding;GO:0030911//TPR domain binding;GO:0019901//protein kinase binding;GO:0030235//nitric-oxide synthase regulator activity	GO:0009986//cell surface;GO:0031526//brush border membrane;GO:0016324//apical plasma membrane;GO:0005829//cytosol;GO:0016323//basolateral plasma membrane;GO:0008180//signalosome;GO:0005739//mitochondrion;GO:0042470//melanosome;GO:0016234//inclusion body
Unigene24748_CR1A	1128	2149	120.093	gi|82242790|sp|Q8AY75.1|CALGL_BOTIN	316.2	1e-84	RecName: Full=Calglandulin >gi|23506661|gb|AAN37910.1| calglandulin EF-hand protein [Bothrops insularis]	gi|23506660|gb|AF545856.1|	1090	0	Bothrops insularis calglandulin EF-hand protein mRNA, complete cds	sp|Q8AY75|CALGL_BOTIN	316	7e-86	Calglandulin OS=Bothrops insularis PE=2 SV=1	SPAC3A12.14	114	2e-25	COG5126	Ca2+-binding protein (EF-Hand superfamily)	K02183	1e-69	263	pon:100444426	calmodulin	-	GO:0005509//calcium ion binding	GO:0005730//nucleolus;GO:0005737//cytoplasm
Unigene20451_CR1A	5134	9736	119.541	--	--	--	--	gi|465163438|gb|GAGC011635177.1|	75.8	2e-09	TSA: Anolis carolinensis k61:947713 transcribed RNA sequence	--	--	--	--	--	--	--	--	--	--	--	--	--	--	-	-	-
Unigene6528_CR1A	396	749	119.228	--	--	--	--	--	--	--	--	sp|Q9CPX8|QCR10_MOUSE	51.2	6e-07	Cytochrome b-c1 complex subunit 10 OS=Mus musculus GN=Uqcr11 PE=2 SV=1	--	--	--	--	--	K00420	1e-06	51.6	rno:690848	ubiquinol-cytochrome c reductase subunit 10	-	-	-
Unigene6537_CR1A	2173	4096	118.821	gi|1488414|gb|AAB36476.1|	282.7	5e-74	N8 gene product long isoform, N8L protein=D52 homolog/leucine zipper protein {alternatively spliced, clone HK4a1} [human, normal kidney, Peptide, 248 aa]	gi|463555147|gb|GAFZ01001557.1|	448	1e-122	TSA: Anolis carolinensis comp1190_c0_seq2 transcribed RNA sequence	sp|P55327|TPD52_HUMAN	276	2e-73	Tumor protein D52 OS=Homo sapiens GN=TPD52 PE=1 SV=2	--	--	--	--	--	--	--	--	--	--	GO:0046903//secretion;GO:0009653//anatomical structure morphogenesis;GO:0030183//B cell differentiation	GO:0005509//calcium ion binding;GO:0046982//protein heterodimerization activity;GO:0042803//protein homodimerization activity	GO:0005783//endoplasmic reticulum;GO:0048471//perinuclear region of cytoplasm
CL231.Contig1_CR1A	763	1432	118.307	--	--	--	--	gi|218047781|emb|CU930039.4|	107	8e-20	Zebrafish DNA sequence from clone CH1073-130N2 in linkage group 1, complete sequence	--	--	--	--	--	--	--	--	--	--	--	--	--	--	-	-	-
CL645.Contig4_CR1A	263	487	116.725	--	--	--	--	--	--	--	--	--	--	--	--	--	--	--	--	--	--	--	--	--	--	-	-	-
CL3844.Contig1_CR1A	685	1267	116.594	gi|32394793|gb|AAN15747.1|	186.4	9e-46	reverse transcriptase-like protein [Paralichthys olivaceus]	gi|808895|dbj|D31777.1|TFLGTFTBPA	563	1e-157	Trimeresurus flavoviridis gTfTBP gene for TATA-box binding protein, complete cds	sp|Q95SX7|RTBS_DROME	49.7	6e-06	Probable RNA-directed DNA polymerase from transposon BS OS=Drosophila melanogaster GN=RTase PE=2 SV=1	--	--	--	--	--	K05016	7e-34	144	spu:753989	chloride channel 7	-	-	-
Unigene18949_CR1A	419	771	115.993	--	--	--	--	--	--	--	--	--	--	--	--	--	--	--	--	--	--	--	--	--	--	-	-	-
Unigene24757_CR1A	354	650	115.745	gi|350537261|ref|NP_001233184.1|	91.3	1e-17	cytochrome c oxidase subunit 7C, mitochondrial [Taeniopygia guttata]	--	--	--	--	sp|P80432|COX7C_RAT	84.3	5e-17	Cytochrome c oxidase subunit 7C, mitochondrial OS=Rattus norvegicus GN=Cox7c PE=1 SV=2	--	--	--	--	--	K02272	2e-18	91.3	tgu:100228905	cytochrome c oxidase subunit 7c	GO:0006811//ion transport	-	GO:0005743//mitochondrial inner membrane
CL569.Contig4_CR1A	3366	6139	114.968	gi|365753637|gb|AEW89630.1|	21.9	4e-113	envelope glycoprotein [Odocoileus hemionus]	gi|238749044|gb|GQ199173.1|	115	1e-21	Agkistrodon contortrix clone E33DIFJ02H1EZH microsatellite sequence	sp|P11370|ENV2_MOUSE	369	4e-103	Retrovirus-related Env polyprotein from Fv-4 locus OS=Mus musculus GN=Fv4 PE=1 SV=2	--	--	--	--	--	K13962	6e-92	340	ssc:100626316	solute carrier family 26 (anion exchange transporter), member 7	-	-	-
Unigene16125_CR1A	1895	3452	114.829	gi|327282062|ref|XP_003225763.1|	81.6	1e-13	PREDICTED: CMP-N-acetylneuraminate-beta-galactosamide-alpha-2,3-sialyltransferase 4-like [Anolis carolinensis]	gi|327282061|ref|XM_003225715.1|	95.6	8e-16	PREDICTED: Anolis carolinensis CMP-N-acetylneuraminate-beta-galactosamide-alpha-2, 3-sialyltransferase 4-like (LOC100565594), mRNA	sp|Q91Y74|SIA4C_MOUSE	78.2	6e-14	CMP-N-acetylneuraminate-beta-galactosamide-alpha-2,3-sialyltransferase 4 OS=Mus musculus GN=St3gal4 PE=2 SV=1	--	--	--	--	--	K03494	2e-14	81.6	acs:100565594	beta-galactoside alpha-2,3-sialyltransferase (sialyltransferase 4C) [EC:2.4.99.4]	GO:0006486//protein glycosylation	GO:0003836//beta-galactoside (CMP) alpha-2,3-sialyltransferase activity;GO:0047288//monosialoganglioside sialyltransferase activity	GO:0030173//integral to Golgi membrane
CL1166.Contig2_CR1A	286	519	114.391	--	--	--	--	--	--	--	--	--	--	--	--	--	--	--	--	--	--	--	--	--	--	-	-	-
Unigene6502_CR1A	2697	4882	114.106	gi|327278386|ref|XP_003223943.1|	266.2	6e-69	PREDICTED: vitamin K epoxide reductase complex subunit 1-like protein 1-like [Anolis carolinensis]	gi|463410685|gb|GAFZ01050673.1|	236	5e-58	TSA: Anolis carolinensis comp3101_c0_seq1 transcribed RNA sequence	sp|Q6TEK3|VKORL_RAT	208	6e-53	Vitamin K epoxide reductase complex subunit 1-like protein 1 OS=Rattus norvegicus GN=Vkorc1l1 PE=2 SV=1	--	--	--	--	--	K05357	3e-47	191	ptr:100610370	vitamin-K-epoxide reductase (warfarin-sensitive) [EC:1.1.4.1]	GO:0042373//vitamin K metabolic process	-	GO:0016020//membrane
Unigene24781_CR1A	1365	2450	113.142	gi|327260416|ref|XP_003215030.1|	447.6	7e-124	PREDICTED: CAVP-target protein-like [Anolis carolinensis]	gi|327260415|ref|XM_003214982.1|	597	1e-167	PREDICTED: Anolis carolinensis CAVP-target protein-like (LOC100560617), mRNA	sp|P05548|CAVPT_BRALA	194	4e-49	CAVP-target protein OS=Branchiostoma lanceolatum PE=1 SV=1	--	--	--	--	--	K08809	4e-109	395	mcc:703645	striated muscle-specific serine/threonine protein kinase [EC:2.7.11.1]	-	-	-
Unigene24771_CR1A	1962	3505	112.611	gi|327274442|ref|XP_003221986.1|	436.8	2e-120	PREDICTED: isopentenyl-diphosphate Delta-isomerase 1-like [Anolis carolinensis]	gi|463708845|gb|GAGA01662456.1|	561	1e-156	TSA: Anolis carolinensis k71_1636770 transcribed RNA sequence	sp|Q4R4W5|IDI1_MACFA	402	1e-111	Isopentenyl-diphosphate Delta-isomerase 1 OS=Macaca fascicularis GN=IDI1 PE=2 SV=2	SPBC106.15	234	5e-61	COG1443	Isopentenyldiphosphate isomerase	K01823	3e-121	436	acs:100559198	isopentenyl-diphosphate delta-isomerase [EC:5.3.3.2]	GO:0044249//cellular biosynthetic process;GO:0008610//lipid biosynthetic process;GO:0044255//cellular lipid metabolic process	GO:0046872//metal ion binding;GO:0003824//catalytic activity	GO:0043231//intracellular membrane-bounded organelle;GO:0044444//cytoplasmic part
Unigene24797_CR1A	1228	2179	111.854	gi|327280876|ref|XP_003225177.1|	373.6	1e-101	PREDICTED: endoplasmic reticulum resident protein 29-like [Anolis carolinensis]	gi|463399515|gb|GAFZ01054430.1|	246	2e-61	TSA: Anolis carolinensis comp3862_c0_seq1 transcribed RNA sequence	sp|P30040|ERP29_HUMAN	344	2e-94	Endoplasmic reticulum resident protein 29 OS=Homo sapiens GN=ERP29 PE=1 SV=4	--	--	--	--	--	K09586	1e-102	373	acs:100558558	endoplasmic reticulum protein 29	GO:0006457//protein folding;GO:0006886//intracellular protein transport;GO:0009306//protein secretion	GO:0003756//protein disulfide isomerase activity	GO:0009986//cell surface;GO:0005788//endoplasmic reticulum lumen;GO:0042470//melanosome
Unigene24759_CR1A	3832	6796	111.794	gi|327290559|ref|XP_003229990.1|	1474.1	0	PREDICTED: hypoxia up-regulated protein 1-like [Anolis carolinensis]	gi|327290558|ref|XM_003229942.1|	989	0	PREDICTED: Anolis carolinensis hypoxia up-regulated protein 1-like (LOC100558385), mRNA	sp|Q5ZLK7|HYOU1_CHICK	1386	0	Hypoxia up-regulated protein 1 OS=Gallus gallus GN=HYOU1 PE=2 SV=1	SPAC1F5.06	281	8e-75	COG0443	Molecular chaperone	K09486	0	1474	acs:100558385	hypoxia up-regulated 1	GO:0001666//response to hypoxia	GO:0005524//ATP binding	GO:0005788//endoplasmic reticulum lumen
Unigene24772_CR1A	1142	2023	111.666	gi|327286771|ref|XP_003228103.1|	472.6	1e-131	PREDICTED: chloride intracellular channel protein 1-like [Anolis carolinensis]	gi|327286770|ref|XM_003228055.1|	724	0	PREDICTED: Anolis carolinensis chloride intracellular channel protein 1-like (LOC100566329), mRNA	sp|O00299|CLIC1_HUMAN	442	5e-124	Chloride intracellular channel protein 1 OS=Homo sapiens GN=CLIC1 PE=1 SV=4	--	--	--	--	--	K05021	2e-132	472	acs:100566329	chloride intracellular channel 1	GO:0045669//positive regulation of osteoblast differentiation;GO:0051881//regulation of mitochondrial membrane potential;GO:0006821//chloride transport;GO:0007165//signal transduction	GO:0005247//voltage-gated chloride channel activity;GO:0005515//protein binding	GO:0031965//nuclear membrane;GO:0005739//mitochondrion;GO:0005903//brush border;GO:0034707//chloride channel complex;GO:0048471//perinuclear region of cytoplasm;GO:0005886//plasma membrane
Unigene24783_CR1A	224	393	110.595	gi|82208020|sp|Q7SZD9.1|VM2US_GLOUS	149.8	3e-35	RecName: Full=Zinc metalloproteinase/disintegrin ussurin; Contains: RecName: Full=Snake venom metalloproteinase ussurin; Short=SVMP; Contains: RecName: Full=Disintegrin ussurin; Flags: Precursor >gi|31322303|gb|AAP20640.1| metalloproteinase/disintegrin ussurin precursor [Gloydius ussuriensis]	gi|31322304|gb|AY204246.1|	333	2e-88	Gloydius ussuriensis metalloproteinase precursor, mRNA, partial cds	sp|Q7SZD9|VM2US_GLOUS	149	1e-36	Zinc metalloproteinase/disintegrin ussurin OS=Gloydius ussuriensis PE=2 SV=1	--	--	--	--	--	K08614	1e-16	84.7	xtr:100488450	disintegrin and metalloproteinase domain-containing protein 28 [EC:3.4.24.-]	GO:0007155//cell adhesion;GO:0006508//proteolysis	GO:0004222//metalloendopeptidase activity;GO:0008270//zinc ion binding	GO:0005576//extracellular region
Unigene6536_CR1A	1584	2753	109.558	gi|327281598|ref|XP_003225534.1|	211.8	8e-53	PREDICTED: prothymosin alpha-like [Anolis carolinensis]	gi|463533250|gb|GAFZ01008994.1|	365	4e-97	TSA: Anolis carolinensis comp244_c25_seq6 transcribed RNA sequence	sp|Q5R790|PTMA_PONAB	203	1e-51	Prothymosin alpha OS=Pongo abelii GN=PTMA PE=3 SV=3	YOR054c	59.3	2e-08	COG0452	Phosphopantothenoylcysteine synthetase/decarboxylase	K13784	1e-53	211	acs:100564806	prothymosin alpha	GO:0043154//negative regulation of cysteine-type endopeptidase activity involved in apoptotic process;GO:0006351//transcription, DNA-dependent;GO:0043066//negative regulation of apoptotic process	-	GO:0005730//nucleolus;GO:0005737//cytoplasm
Unigene6531_CR1A	3537	6147	109.552	gi|327268021|ref|XP_003218797.1|	496.5	4e-138	PREDICTED: lysosome-associated membrane glycoprotein 1-like [Anolis carolinensis]	gi|465166609|gb|GACT011384588.1|	739	0	TSA: Anolis carolinensis k56:4210917 transcribed RNA sequence	sp|P05300|LAMP1_CHICK	373	1e-102	Lysosome-associated membrane glycoprotein 1 OS=Gallus gallus GN=LAMP1 PE=2 SV=1	--	--	--	--	--	K06528	5e-139	496	acs:100559452	lysosomal-associated membrane protein 1/2	-	-	GO:0005887//integral to plasma membrane;GO:0005770//late endosome;GO:0005764//lysosome
Unigene6508_CR1A	613	1060	109.003	gi|197129473|gb|ACH45971.1|	62.8	6e-65	putative ornithine decarboxylase antizyme variant 1 [Taeniopygia guttata]	gi|464097180|gb|GAGA01453259.1|	492	1e-135	TSA: Anolis carolinensis k46_6608807 transcribed RNA sequence	sp|O42148|OAZ1_CHICK	187	1e-47	Ornithine decarboxylase antizyme 1 OS=Gallus gallus GN=OAZ PE=2 SV=3	--	--	--	--	--	--	--	--	--	--	GO:0043086//negative regulation of catalytic activity	GO:0008073//ornithine decarboxylase inhibitor activity	-
Unigene11858_CR1A	210	363	108.963	--	--	--	--	gi|436254|dbj|D13383.1|TFLPLABPI	256	4e-65	Trimeresurus flavoviridis BP-I gene for phospholipase A2, complete cds	--	--	--	--	--	--	--	--	--	--	--	--	--	--	-	-	-
Unigene24750_CR1A	543	937	108.775	gi|345306319|ref|XP_001506258.2|	70.5	4e-11	PREDICTED: cytochrome c oxidase subunit 6C-like [Ornithorhynchus anatinus]	--	--	--	--	sp|Q7YRK2|COX6C_MACSL	67.4	2e-11	Cytochrome c oxidase subunit 6C OS=Macaca silenus GN=COX6C PE=3 SV=1	--	--	--	--	--	K02268	5e-12	70.9	oaa:100074669	cytochrome c oxidase subunit 6c	GO:0044710;GO:0006091//generation of precursor metabolites and energy	-	GO:0016020//membrane;GO:0005739//mitochondrion
CL4141.Contig4_CR1A	315	542	108.463	--	--	--	--	gi|402810592|gb|JX220981.1|	377	1e-101	Deinagkistrodon acutus snake venom serine protease Da-36 gene, complete cds	--	--	--	--	--	--	--	--	--	--	--	--	--	--	-	-	-
Unigene21810_CR1A	2093	3577	107.731	gi|327265428|ref|XP_003217510.1|	1078.5	0	PREDICTED: calnexin-like [Anolis carolinensis]	gi|463558847|gb|GAFZ01000300.1|	1318	0	TSA: Anolis carolinensis comp1039_c0_seq1 transcribed RNA sequence	sp|Q5R440|CALX_PONAB	991	0	Calnexin OS=Pongo abelii GN=CANX PE=2 SV=2	XF1267	55.8	3e-07	COG5297	Cellobiohydrolase A (1,4-beta-cellobiosidase A)	K08054	0	1078	acs:100565226	calnexin	-	-	-
Unigene24476_CR1A	292	499	107.723	--	--	--	--	gi|403315813|gb|JX037857.1|	71.9	2e-09	Micrurus fulvius clone FQ6DGU405FT32J microsatellite sequence	--	--	--	--	--	--	--	--	--	--	--	--	--	--	-	-	-
Unigene24778_CR1A	1863	3170	107.26	gi|327275971|ref|XP_003222745.1|	601.7	4e-170	PREDICTED: reticulocalbin-1-like [Anolis carolinensis]	gi|465163757|gb|GACT011385944.1|	618	1e-173	TSA: Anolis carolinensis k56:4214684 transcribed RNA sequence	sp|Q15293|RCN1_HUMAN	437	4e-122	Reticulocalbin-1 OS=Homo sapiens GN=RCN1 PE=1 SV=1	--	--	--	--	--	K12042	7e-06	53.1	dre:58082	troponin C, skeletal muscle	GO:0001701//in utero embryonic development;GO:0043010//camera-type eye development	GO:0005515//protein binding;GO:0005509//calcium ion binding	GO:0005788//endoplasmic reticulum lumen
Unigene7067_CR1A	2786	4734	107.112	gi|327264451|ref|XP_003217027.1|	479.2	5e-133	PREDICTED: aquaporin-5-like [Anolis carolinensis] >gi|327291067|ref|XP_003230243.1| PREDICTED: aquaporin-5-like [Anolis carolinensis]	gi|327264450|ref|XM_003216979.1|	539	1e-149	PREDICTED: Anolis carolinensis aquaporin-5-like (LOC100567766), mRNA	sp|P55064|AQP5_HUMAN	406	1e-112	Aquaporin-5 OS=Homo sapiens GN=AQP5 PE=1 SV=1	SMa0627	135	3e-31	COG0580	Glycerol uptake facilitator and related permeases (Major Intrinsic Protein Family)	K09867	7e-134	479	acs:100564623	aquaporin-5	GO:0042476//odontogenesis;GO:0055085//transmembrane transport;GO:0030157//pancreatic juice secretion;GO:0015670//carbon dioxide transport;GO:0046541//saliva secretion;GO:0007588//excretion;GO:0006833//water transport;GO:0048593//camera-type eye morphogenesis	GO:0015250//water channel activity;GO:0005515//protein binding	GO:0009925//basal plasma membrane;GO:0016324//apical plasma membrane;GO:0005902//microvillus;GO:0005783//endoplasmic reticulum;GO:0005887//integral to plasma membrane
Unigene24746_CR1A	1075	1816	106.488	gi|163965364|ref|NP_001106673.1|	406.4	1e-111	nascent polypeptide-associated complex subunit alpha isoform b [Homo sapiens] >gi|356582415|ref|NP_001239186.1| nascent polypeptide-associated complex subunit alpha [Canis lupus familiaris] >gi|356582418|ref|NP_001239187.1| nascent polypeptide-associated complex subunit alpha [Canis lupus familiaris] >gi|71151996|sp|Q13765.1|NACA_HUMAN RecName: Full=Nascent polypeptide-associated complex subunit …	gi|464975680|gb|GACT011478428.1|	813	0	TSA: Anolis carolinensis k66:2140992 transcribed RNA sequence	sp|Q13765|NACA_HUMAN	406	5e-113	Nascent polypeptide-associated complex subunit alpha OS=Homo sapiens GN=NACA PE=1 SV=1	SPBC25H2.05	130	3e-30	COG1308	Transcription factor homologous to NACalpha-BTF3	K03626	1e-112	407	cfa:474408	nascent polypeptide-associated complex subunit alpha	GO:0061384//heart trabecula morphogenesis;GO:0006412//translation;GO:1901228//positive regulation of transcription from RNA polymerase II promoter involved in heart development;GO:0015031//protein transport;GO:2000138//positive regulation of cell proliferation involved in heart morphogenesis;GO:0043403//skeletal muscle tissue regeneration;GO:0048742//regulation of skeletal muscle fiber developmen…	GO:0003713//transcription coactivator activity;GO:0017025//TBP-class protein binding;GO:0003677//DNA binding	GO:0005854//nascent polypeptide-associated complex;GO:0005634//nucleus
Unigene24784_CR1A	1425	2404	106.344	gi|327276956|ref|XP_003223232.1|	375.6	3e-102	PREDICTED: CD63 antigen-like [Anolis carolinensis]	gi|465306390|gb|GACT011315232.1|	107	1e-19	TSA: Anolis carolinensis k51:6132887 transcribed RNA sequence	sp|P08962|CD63_HUMAN	248	2e-65	CD63 antigen OS=Homo sapiens GN=CD63 PE=1 SV=2	--	--	--	--	--	K06497	5e-103	375	acs:100561059	CD63 antigen	GO:0044699	-	GO:0043231//intracellular membrane-bounded organelle;GO:0044444//cytoplasmic part;GO:0016020//membrane
Unigene24768_CR1A	2466	4103	104.882	gi|327282056|ref|XP_003225760.1|	1420.6	0	PREDICTED: dolichyl-diphosphooligosaccharide--protein glycosyltransferase subunit STT3A-like [Anolis carolinensis]	gi|327282055|ref|XM_003225712.1|	1963	0	PREDICTED: Anolis carolinensis dolichyl-diphosphooligosaccharide--protein glycosyltransferase subunit STT3A-like (LOC100565006), mRNA	sp|Q2KJI2|STT3A_BOVIN	1411	0	Dolichyl-diphosphooligosaccharide--protein glycosyltransferase subunit STT3A OS=Bos taurus GN=STT3A PE=2 SV=1	SPBC1271.02	771	0	COG1287	Uncharacterized membrane protein, required for N-linked glycosylation	K07151	0	1420	gga:100857165	dolichyl-diphosphooligosaccharide--protein glycosyltransferase [EC:2.4.1.119]	GO:0042127//regulation of cell proliferation;GO:0045839//negative regulation of mitosis;GO:0010569//regulation of double-strand break repair via homologous recombination;GO:2000615//regulation of histone H3-K9 acetylation;GO:0048096//chromatin-mediated maintenance of transcription;GO:0010767//regulation of transcription from RNA polymerase II promoter in response to UV-induced DNA damage;GO:00712…	GO:0035402//histone kinase activity (H3-T11 specific);GO:0004579//dolichyl-diphosphooligosaccharide-protein glycotransferase activity;GO:0005524//ATP binding	GO:0000781//chromosome, telomeric region;GO:0000785//chromatin;GO:0016021//integral to membrane;GO:0005813//centrosome;GO:0000794//condensed nuclear chromosome;GO:0008250//oligosaccharyltransferase complex;GO:0005657//replication fork
Unigene20768_CR1A	787	1308	104.767	gi|470267089|ref|XP_004361946.1|	57.4	8e-07	hypothetical protein DFA_06234 [Dictyostelium fasciculatum] >gi|328875731|gb|EGG24095.1| hypothetical protein DFA_06234 [Dictyostelium fasciculatum]	gi|33354297|gb|AC108527.6|	107	8e-20	Rattus norvegicus 9 BAC CH230-7F11 (Children's Hospital Oakland Research Institute) complete sequence	sp|Q9NQS7|INCE_HUMAN	50.4	4e-06	Inner centromere protein OS=Homo sapiens GN=INCENP PE=1 SV=3	--	--	--	--	--	K05746	6e-06	51.6	dre:563805	enabled	GO:0006541//glutamine metabolic process	GO:0016787//hydrolase activity	-
Unigene16674_CR1A	1328	2202	104.523	--	--	--	--	--	--	--	--	--	--	--	--	--	--	--	--	--	--	--	--	--	--	-	-	-
CL3416.Contig2_CR1A	366	606	104.372	--	--	--	--	gi|346721647|gb|JF969270.1|	192	8e-46	Emydocephalus annulatus clone Ea841 microsatellite sequence	--	--	--	--	--	--	--	--	--	--	--	--	--	--	-	-	-
Unigene19527_CR1A	1015	1673	103.901	gi|221325680|ref|NP_001138326.1|	279.6	1e-73	mitotic spindle-associated MMXD complex subunit MIP18 [Rattus norvegicus]	gi|463527121|gb|GAFZ01011078.1|	214	6e-52	TSA: Anolis carolinensis comp399_c0_seq3 transcribed RNA sequence	sp|Q9D187|MIP18_MOUSE	273	3e-73	Mitotic spindle-associated MMXD complex subunit MIP18 OS=Mus musculus GN=Fam96b PE=2 SV=1	SPAC144.16	137	3e-32	COG5133	Uncharacterized conserved protein	K11660	5e-37	155	tsp:Tsp_09343	metastasis-associated protein MTA	GO:0007059//chromosome segregation	GO:0005515//protein binding	GO:0005730//nucleolus;GO:0097361//CIA complex;GO:0071817//MMXD complex
CL2965.Contig2_CR1A	2725	4490	103.865	gi|449470890|ref|XP_002192134.2|	966.1	0	PREDICTED: pyruvate kinase muscle isozyme-like [Taeniopygia guttata]	gi|463509836|gb|GAFZ01016953.1|	1294	0	TSA: Anolis carolinensis comp895_c1_seq3 transcribed RNA sequence	sp|P52480|KPYM_MOUSE	964	0	Pyruvate kinase isozymes M1/M2 OS=Mus musculus GN=Pkm PE=1 SV=4	SPAC4H3.10c	497	5e-140	COG0469	Pyruvate kinase	K00873	0	970	tgu:100218728	pyruvate kinase [EC:2.7.1.40]	GO:0042866//pyruvate biosynthetic process;GO:0012501//programmed cell death;GO:0031100//organ regeneration;GO:0016310//phosphorylation;GO:0006754//ATP biosynthetic process;GO:0043403//skeletal muscle tissue regeneration;GO:0006096//glycolysis;GO:0001889//liver development	GO:0004743//pyruvate kinase activity;GO:0005515//protein binding;GO:0043531//ADP binding;GO:0000287//magnesium ion binding;GO:0005524//ATP binding;GO:0030955//potassium ion binding	GO:0005929//cilium;GO:0070062//extracellular vesicular exosome;GO:0005634//nucleus;GO:0005739//mitochondrion
Unigene24786_CR1A	1550	2549	103.664	gi|118087855|ref|XP_419398.2|	581.6	3e-164	PREDICTED: axin interactor, dorsalization-associated protein [Gallus gallus]	gi|463544463|gb|GAFZ01005188.1|	1136	0	TSA: Anolis carolinensis comp1475_c0_seq1 transcribed RNA sequence	sp|Q5RAV3|AIDA_PONAB	578	1e-164	Axin interactor, dorsalization-associated protein OS=Pongo abelii GN=AIDA PE=2 SV=1	--	--	--	--	--	--	--	--	--	--	GO:0046329//negative regulation of JNK cascade;GO:0009953//dorsal/ventral pattern formation;GO:0043496//regulation of protein homodimerization activity;GO:0043508//negative regulation of JUN kinase activity	GO:0019904//protein domain specific binding	GO:0044444//cytoplasmic part
Unigene21814_CR1A	3573	5863	103.438	gi|1514959|dbj|BAA11426.1|	62.4	2e-07	calnexin [Glandirana rugosa]	gi|464926920|gb|GACT011502803.1|	341	1e-89	TSA: Anolis carolinensis k71:1364223 transcribed RNA sequence	--	--	--	--	--	--	--	--	--	K08054	3e-08	62	acs:100565226	calnexin	-	-	-
Unigene6596_CR1A	983	1613	103.436	gi|224073935|ref|XP_002191642.1|	478.4	2e-133	PREDICTED: proteasome subunit beta type-7 [Taeniopygia guttata]	gi|463520843|gb|GAFZ01013215.1|	355	3e-94	TSA: Anolis carolinensis comp544_c0_seq1 transcribed RNA sequence	sp|A1XQU1|PSB7_PIG	470	2e-132	Proteasome subunit beta type-7 OS=Sus scrofa GN=PSMB7 PE=2 SV=2	SPAC22D3.07	297	2e-80	COG0638	20S proteasome, alpha and beta subunits	K02739	3e-134	478	tgu:100221088	20S proteasome subunit beta 2 [EC:3.4.25.1]	GO:0051603//proteolysis involved in cellular protein catabolic process	GO:0004298//threonine-type endopeptidase activity	GO:0005737//cytoplasm;GO:0005839//proteasome core complex;GO:0005634//nucleus
Unigene23757_CR1A	586	955	102.73	--	--	--	--	gi|238742414|gb|GQ192543.1|	83.8	9e-13	Agkistrodon contortrix clone E33DIFJ02F6ZCQ microsatellite sequence	--	--	--	--	--	--	--	--	--	--	--	--	--	--	-	-	-
Unigene11929_CR1A	1204	1962	102.722	gi|147903495|ref|NP_001087454.1|	107.1	1e-21	cytochrome c oxidase subunit VIIb [Xenopus laevis] >gi|50925080|gb|AAH79809.1| MGC86432 protein [Xenopus laevis]	gi|354798059|gb|JN962560.1|	69.9	3e-08	Mus musculus targeted non-conditional, lacZ-tagged mutant allele Zfp672:tm1e(EUCOMM)Wtsi; transgenic	sp|Q5R9K2|COX7B_PONAB	100	8e-21	Cytochrome c oxidase subunit 7B, mitochondrial OS=Pongo abelii GN=COX7B PE=3 SV=1	--	--	--	--	--	K02271	2e-22	107	xla:447278	cytochrome c oxidase subunit 7b	GO:0044281//small molecule metabolic process;GO:0022904//respiratory electron transport chain	-	GO:0005743//mitochondrial inner membrane
Unigene11830_CR1A	2974	4842	102.63	gi|327277896|ref|XP_003223699.1|	1071.6	0	PREDICTED: asparaginyl-tRNA synthetase, cytoplasmic-like [Anolis carolinensis]	gi|463223197|gb|GAFZ01085834.1|	1104	0	TSA: Anolis carolinensis comp5988_c0_seq1 transcribed RNA sequence	sp|O43776|SYNC_HUMAN	999	0	Asparagine--tRNA ligase, cytoplasmic OS=Homo sapiens GN=NARS PE=1 SV=1	YHR019c	557	4e-158	COG0017	Aspartyl/asparaginyl-tRNA synthetases	K01893	0	1071	acs:100556203	asparaginyl-tRNA synthetase [EC:6.1.1.22]	GO:0006421//asparaginyl-tRNA aminoacylation	GO:0004816//asparagine-tRNA ligase activity;GO:0003676//nucleic acid binding;GO:0005524//ATP binding	GO:0005829//cytosol;GO:0005739//mitochondrion
Unigene24775_CR1A	1331	2164	102.487	gi|327259969|ref|XP_003214808.1|	421	7e-116	PREDICTED: troponin T, fast skeletal muscle isoforms-like isoform 1 [Anolis carolinensis]	gi|327259972|ref|XM_003214762.1|	656	0	PREDICTED: Anolis carolinensis troponin T, fast skeletal muscle isoforms-like, transcript variant 3 (LOC100566207), mRNA	sp|P06398|TNNT3_COTJA	395	1e-109	Troponin T, fast skeletal muscle isoforms OS=Coturnix coturnix japonica GN=TNNT3 PE=2 SV=4	VC1837	58.9	2e-08	COG3064	Membrane protein involved in colicin uptake	K12046	9e-117	421	acs:100566207	troponin T, fast skeletal muscle	-	-	-
Unigene6507_CR1A	537	873	102.478	gi|9295421|gb|AAF86963.1|	132.9	7e-30	ornithine decarboxylase antizyme [Trachemys scripta elegans]	gi|120432004|gb|EF191995.1|	266	1e-67	Taeniopygia guttata clone 0069P0001A07 Ornithine decarboxylase antizyme variant 2-like mRNA, complete sequence	sp|O42148|OAZ1_CHICK	131	9e-31	Ornithine decarboxylase antizyme 1 OS=Gallus gallus GN=OAZ PE=2 SV=3	--	--	--	--	--	--	--	--	--	--	GO:0043086//negative regulation of catalytic activity	GO:0008073//ornithine decarboxylase inhibitor activity	-
Unigene24787_CR1A	602	976	102.199	gi|327289776|ref|XP_003229600.1|	231.1	2e-59	PREDICTED: dolichyl-diphosphooligosaccharide--protein glycosyltransferase subunit DAD1-like [Anolis carolinensis]	gi|463709770|gb|GAGB010176085.1|	325	1e-85	TSA: Anolis carolinensis k26:18918496 transcribed RNA sequence	sp|O13113|DAD1_CHICK	217	1e-56	Dolichyl-diphosphooligosaccharide--protein glycosyltransferase subunit DAD1 OS=Gallus gallus GN=DAD1 PE=2 SV=1	--	--	--	--	--	K12668	4e-60	231	acs:100555505	oligosaccharyltransferase complex subunit epsilon	GO:0018279//protein N-linked glycosylation via asparagine;GO:0007584//response to nutrient;GO:0043687//post-translational protein modification;GO:0001824//blastocyst development;GO:0042493//response to drug;GO:0043066//negative regulation of apoptotic process	GO:0004579//dolichyl-diphosphooligosaccharide-protein glycotransferase activity	GO:0008250//oligosaccharyltransferase complex;GO:0016021//integral to membrane
Unigene18914_CR1A	197	318	101.754	--	--	--	--	gi|338855335|gb|HQ414119.1|	159	6e-36	Crotalus adamanteus serine proteinase 3 mRNA, complete cds	--	--	--	--	--	--	--	--	--	--	--	--	--	--	-	-	-
Unigene24739_CR1A	1976	3185	101.605	gi|57091013|ref|XP_537609.1|	356.7	2e-96	PREDICTED: myosin light chain 4 isoform 1 [Canis lupus familiaris] >gi|410981454|ref|XP_003997083.1| PREDICTED: myosin light chain 4 [Felis catus]	gi|462132669|gb|GAGB010758666.1|	535	1e-148	TSA: Anolis carolinensis k46:8648677 transcribed RNA sequence	sp|P12829|MYL4_HUMAN	342	1e-93	Myosin light chain 4 OS=Homo sapiens GN=MYL4 PE=1 SV=3	SPAC3A12.14	100	7e-21	COG5126	Ca2+-binding protein (EF-Hand superfamily)	K12750	3e-97	356	cfa:480490	myosin light chain 4	GO:0002026//regulation of the force of heart contraction;GO:0007517//muscle organ development;GO:0030049//muscle filament sliding;GO:0032781//positive regulation of ATPase activity;GO:0060048//cardiac muscle contraction	GO:0003785//actin monomer binding;GO:0008307//structural constituent of muscle;GO:0005509//calcium ion binding;GO:0051015//actin filament binding;GO:0032038//myosin II heavy chain binding	GO:0005829//cytosol;GO:0005859//muscle myosin complex;GO:0031672//A band
Unigene11839_CR1A	931	1497	101.359	gi|327289131|ref|XP_003229278.1|	485.3	1e-135	PREDICTED: protein OS-9-like [Anolis carolinensis]	gi|463413083|gb|GAFZ01049854.1|	603	1e-169	TSA: Anolis carolinensis comp2907_c0_seq1 transcribed RNA sequence	sp|Q5RKH6|OS9_RAT	369	4e-102	Protein OS-9 OS=Rattus norvegicus GN=Os9 PE=1 SV=1	--	--	--	--	--	K10088	2e-136	485	acs:100552426	protein OS-9	GO:0034976//response to endoplasmic reticulum stress;GO:0030433//ER-associated protein catabolic process;GO:0006605//protein targeting;GO:0042787//protein ubiquitination involved in ubiquitin-dependent protein catabolic process;GO:0006621//protein retention in ER lumen	GO:0001948//glycoprotein binding;GO:0002020//protease binding	GO:0000836//Hrd1p ubiquitin ligase complex;GO:0005788//endoplasmic reticulum lumen
Unigene24184_CR1A	887	1426	101.341	gi|449282500|gb|EMC89333.1|	95.9	2e-18	Large neutral amino acids transporter small subunit 1, partial [Columba livia]	gi|344292803|ref|XM_003418067.1|	87.7	9e-14	PREDICTED: Loxodonta africana large neutral amino acids transporter small subunit 1-like (LOC100677101), mRNA	sp|Q01650|LAT1_HUMAN	90.1	6e-18	Large neutral amino acids transporter small subunit 1 OS=Homo sapiens GN=SLC7A5 PE=1 SV=2	--	--	--	--	--	K13780	2e-18	93.6	tgu:100218991	solute carrier family 7 (L-type amino acid transporter), member 5	GO:0015804//neutral amino acid transport;GO:0055085//transmembrane transport;GO:0006520//cellular amino acid metabolic process;GO:0050900//leukocyte migration;GO:0007399//nervous system development;GO:0030154//cell differentiation;GO:0007596//blood coagulation	GO:0042605//peptide antigen binding;GO:0015175//neutral amino acid transmembrane transporter activity;GO:0015179//L-amino acid transmembrane transporter activity	GO:0005829//cytosol;GO:0016021//integral to membrane;GO:0016324//apical plasma membrane
Unigene11862_CR1A	1081	1735	101.173	gi|345325814|ref|XP_001508068.2|	426.4	1e-117	PREDICTED: ER lumen protein retaining receptor 2-like [Ornithorhynchus anatinus]	gi|463554793|gb|GAFZ01001671.1|	712	0	TSA: Anolis carolinensis comp1224_c0_seq1 transcribed RNA sequence	sp|Q5U305|ERD22_RAT	423	3e-118	ER lumen protein retaining receptor 2 OS=Rattus norvegicus GN=Kdelr2 PE=2 SV=1	YBL040c	209	9e-54	COG5196	ER lumen protein retaining receptor	K10949	3e-118	425	acs:100561721	ER lumen protein retaining receptor	GO:0006621//protein retention in ER lumen;GO:0016192//vesicle-mediated transport;GO:0006886//intracellular protein transport	GO:0005046//KDEL sequence binding	GO:0005789//endoplasmic reticulum membrane;GO:0005794//Golgi apparatus;GO:0016021//integral to membrane;GO:0005801//cis-Golgi network
Unigene6814_CR1A	2472	3965	101.108	gi|465969971|gb|EMP32220.1|	180.3	4e-43	V-type proton ATPase subunit G 3 [Chelonia mydas]	gi|327277801|ref|XM_003223604.1|	208	1e-49	PREDICTED: Anolis carolinensis v-type proton ATPase subunit G 3-like (LOC100563475), mRNA	sp|Q96LB4|VATG3_HUMAN	160	2e-38	V-type proton ATPase subunit G 3 OS=Homo sapiens GN=ATP6V1G3 PE=2 SV=1	--	--	--	--	--	K02152	1e-40	169	tgu:100231544	V-type H+-transporting ATPase subunit G [EC:3.6.3.14]	GO:0055085//transmembrane transport;GO:0008286//insulin receptor signaling pathway;GO:0051701//interaction with host;GO:0090382//phagosome maturation;GO:0006879//cellular iron ion homeostasis;GO:0033572//transferrin transport	GO:0008553//hydrogen-exporting ATPase activity, phosphorylative mechanism;GO:0051117//ATPase binding	GO:0005829//cytosol;GO:0016471//vacuolar proton-transporting V-type ATPase complex;GO:0005886//plasma membrane
Unigene24309_CR1A	2826	4531	101.068	gi|261288411|gb|ACX69257.1|	340.1	4e-91	envelope [Orcinus orca]	--	--	--	--	sp|P11370|ENV2_MOUSE	303	2e-81	Retrovirus-related Env polyprotein from Fv-4 locus OS=Mus musculus GN=Fv4 PE=1 SV=2	--	--	--	--	--	K13962	4e-70	267	ssc:100626316	solute carrier family 26 (anion exchange transporter), member 7	-	-	-
CL1657.Contig1_CR1A	990	1586	100.986	gi|45382479|ref|NP_990696.1|	386.3	1e-105	glutathione S-transferase theta-1 [Gallus gallus] >gi|1170112|sp|P20135.3|GSTT1_CHICK RecName: Full=Glutathione S-transferase theta-1; AltName: Full=GST class-theta; AltName: Full=GST-CL1 >gi|533139|gb|AAA91968.1| theta glutathione-S-transferase [Gallus gallus]	gi|12958643|gb|AF321773.1|AF321773	490	1e-135	Ophiophagus hannah venom gland theta glutathione-S-transferase mRNA, partial cds	sp|P20135|GSTT1_CHICK	386	4e-107	Glutathione S-transferase theta-1 OS=Gallus gallus GN=GSTT1 PE=1 SV=3	--	--	--	--	--	K00799	2e-106	386	gga:396322	glutathione S-transferase [EC:2.5.1.18]	GO:0006749//glutathione metabolic process	GO:0004364//glutathione transferase activity	GO:0005737//cytoplasm
Unigene6517_CR1A	2147	3427	100.618	gi|327265456|ref|XP_003217524.1|	224.9	1e-56	PREDICTED: multiple coagulation factor deficiency protein 2 homolog isoform 1 [Anolis carolinensis] >gi|327265458|ref|XP_003217525.1| PREDICTED: multiple coagulation factor deficiency protein 2 homolog isoform 2 [Anolis carolinensis]	gi|469242009|gb|GAGG010225055.1|	174	1e-39	TSA: Anolis carolinensis k26:17223516 transcribed RNA sequence	sp|Q8K5B3|MCFD2_RAT	187	8e-47	Multiple coagulation factor deficiency protein 2 homolog OS=Rattus norvegicus GN=Mcfd2 PE=2 SV=1	--	--	--	--	--	--	--	--	--	--	GO:0016192//vesicle-mediated transport;GO:0019752//carboxylic acid metabolic process;GO:0015031//protein transport	GO:0005509//calcium ion binding	GO:0005794//Golgi apparatus;GO:0005793//endoplasmic reticulum-Golgi intermediate compartment;GO:0005576//extracellular region;GO:0005783//endoplasmic reticulum
Unigene22344_CR1A	494	788	100.552	gi|4239700|emb|CAA10770.1|	49.3	5e-49	reverse transcriptase-like [Bos taurus]	gi|3513476|gb|AF013011.1|AF013011	642	0	Bothrops alternatus clone BA2 Bov-B LINE repeat region, partial sequence	--	--	--	--	--	--	--	--	--	K08111	2e-08	58.9	bta:522828	glypican 5	GO:0034645//cellular macromolecule biosynthetic process;GO:0090304	GO:0003676//nucleic acid binding	-
Unigene20770_CR1A	1472	2344	100.379	gi|327286905|ref|XP_003228170.1|	223.4	2e-56	PREDICTED: cAMP-responsive element-binding protein-like 2-like [Anolis carolinensis]	gi|464097181|gb|GAGA01453258.1|	228	6e-56	TSA: Anolis carolinensis k46_6608804 transcribed RNA sequence	sp|Q0VD32|CRBL2_BOVIN	206	8e-53	cAMP-responsive element-binding protein-like 2 OS=Bos taurus GN=CREBL2 PE=1 SV=1	--	--	--	--	--	--	--	--	--	--	GO:0033138//positive regulation of peptidyl-serine phosphorylation;GO:0050821//protein stabilization;GO:0019048//virus-host interaction;GO:0007165//signal transduction;GO:0045893//positive regulation of transcription, DNA-dependent;GO:0046889//positive regulation of lipid biosynthetic process;GO:0045600//positive regulation of fat cell differentiation;GO:0007049//cell cycle;GO:0046326//positive r…	GO:0005515//protein binding;GO:0043565//sequence-specific DNA binding;GO:0003700//sequence-specific DNA binding transcription factor activity	GO:0005634//nucleus
CL669.Contig1_CR1A	437	691	99.6754	--	--	--	--	gi|54606895|gb|AC149153.3|	69.9	1e-08	Xenopus (Silurana) tropicalis clone ISB-221D20, complete sequence	--	--	--	--	--	--	--	--	--	--	--	--	--	--	-	-	-
Unigene22996_CR1A	783	1224	98.5397	gi|158563937|sp|Q8UUJ2.2|VSPUI_GLOUS	350.1	6e-95	RecName: Full=Snake venom serine protease ussurin; Short=SVSP	gi|6562943|emb|AJ251153.1|	615	1e-172	Vipera lebetina mRNA for serine proteinase (vlp2 gene)	sp|Q8UUJ2|VSPUI_GLOUS	350	3e-96	Snake venom serine protease ussurin OS=Gloydius ussuriensis PE=2 SV=2	VC1200	59.7	5e-09	COG5640	Secreted trypsin-like serine protease	K09622	3e-39	162	bta:613993	kallikrein 14 [EC:3.4.21.-]	-	-	-
Unigene24773_CR1A	2322	3618	98.2195	gi|327280872|ref|XP_003225175.1|	933.3	0	PREDICTED: aldehyde dehydrogenase, mitochondrial-like [Anolis carolinensis]	gi|463507334|gb|GAFZ01017793.1|	888	0	TSA: Anolis carolinensis comp980_c0_seq1 transcribed RNA sequence	sp|P11884|ALDH2_RAT	880	0	Aldehyde dehydrogenase, mitochondrial OS=Rattus norvegicus GN=Aldh2 PE=1 SV=1	SPAC9E9.09c	528	2e-149	COG1012	NAD-dependent aldehyde dehydrogenases	K00128	0	933	acs:100558165	aldehyde dehydrogenase (NAD+) [EC:1.2.1.3]	GO:0035094//response to nicotine;GO:0032496//response to lipopolysaccharide;GO:0043066//negative regulation of apoptotic process;GO:0033574//response to testosterone stimulus;GO:0055093//response to hyperoxia;GO:0032570//response to progesterone stimulus;GO:0006069//ethanol oxidation;GO:0006068//ethanol catabolic process;GO:0005975//carbohydrate metabolic process;GO:0042136//neurotransmitter bios…	GO:0004030//aldehyde dehydrogenase [NAD(P)+] activity;GO:0009055//electron carrier activity;GO:0042802//identical protein binding;GO:0004029//aldehyde dehydrogenase (NAD) activity;GO:0070404//NADH binding	GO:0005759//mitochondrial matrix
Unigene24770_CR1A	1130	1755	97.9017	gi|410984688|ref|XP_003998658.1|	244.2	9e-63	PREDICTED: coiled-coil-helix-coiled-coil-helix domain-containing protein 2, mitochondrial [Felis catus]	gi|354494811|ref|XM_003509481.1|	115	5e-22	PREDICTED: Cricetulus griseus coiled-coil-helix-coiled-coil-helix domain-containing protein 2, mitochondrial-like (LOC100754041), mRNA	sp|Q9Y6H1|CHCH2_HUMAN	229	6e-60	Coiled-coil-helix-coiled-coil-helix domain-containing protein 2, mitochondrial OS=Homo sapiens GN=CHCHD2 PE=1 SV=1	--	--	--	--	--	K11837	6e-31	135	bfo:BRAFLDRAFT_121867	ubiquitin carboxyl-terminal hydrolase 6/32 [EC:3.1.2.15]	-	-	GO:0005739//mitochondrion
Unigene24782_CR1A	1667	2567	97.0693	gi|327264758|ref|XP_003217178.1|	388.7	5e-106	PREDICTED: synaptogyrin-2-like [Anolis carolinensis]	gi|463509963|gb|GAFZ01016903.1|	216	3e-52	TSA: Anolis carolinensis comp887_c0_seq1 transcribed RNA sequence	sp|O55101|SNG2_MOUSE	318	2e-86	Synaptogyrin-2 OS=Mus musculus GN=Syngr2 PE=2 SV=1	--	--	--	--	--	K04403	4e-46	186	tgu:100223478	TAK1-binding protein 1	GO:0006605//protein targeting	-	GO:0008021//synaptic vesicle;GO:0016021//integral to membrane
Unigene18768_CR1A	2213	3407	97.047	gi|4506025|ref|NP_000936.1|	341.7	1e-91	calcineurin subunit B type 1 [Homo sapiens] >gi|8394036|ref|NP_059005.1| calcineurin subunit B type 1 [Rattus norvegicus] >gi|27807055|ref|NP_777008.1| calcineurin subunit B type 1 [Bos taurus] >gi|45361647|ref|NP_989400.1| calcineurin subunit B type 1 [Xenopus (Silurana) tropicalis] >gi|45383404|ref|NP_989707.1| calcineurin subunit B type 1 [Gallus gallus] >gi|52218952|ref|NP_001004553.1| protei…	gi|463419389|gb|GAFZ01047727.1|	1302	0	TSA: Anolis carolinensis comp2593_c0_seq1 transcribed RNA sequence	sp|P63100|CANB1_RAT	341	4e-93	Calcineurin subunit B type 1 OS=Rattus norvegicus GN=Ppp3r1 PE=1 SV=2	YKL190w	195	2e-49	COG5126	Ca2+-binding protein (EF-Hand superfamily)	K06268	1e-92	341	dre:447814	protein phosphatase 3, regulatory subunit	GO:0006470//protein dephosphorylation;GO:0001837//epithelial to mesenchymal transition;GO:0060487//lung epithelial cell differentiation;GO:0006915//apoptotic process;GO:0007507//heart development;GO:0001569//patterning of blood vessels;GO:0051531//NFAT protein import into nucleus	GO:0005516//calmodulin binding;GO:0005509//calcium ion binding;GO:0019904//protein domain specific binding;GO:0004723//calcium-dependent protein serine/threonine phosphatase activity	GO:0005829//cytosol;GO:0005955//calcineurin complex
CL343.Contig1_CR1A	1583	2427	96.6452	gi|426329192|ref|XP_004025626.1|	45.1	1e-171	PREDICTED: nuclease-sensitive element-binding protein 1 [Gorilla gorilla gorilla]	gi|46429730|emb|CR391085.1|	1277	0	Gallus gallus finished cDNA, clone ChEST68a10	sp|Q06066|YBOX1_CHICK	599	6e-171	Nuclease-sensitive element-binding protein 1 OS=Gallus gallus GN=YBX1 PE=2 SV=1	BU489	69.7	1e-11	COG1278	Cold shock proteins	K09276	1e-168	593	gga:386575	Y-box-binding protein 1	GO:0051781//positive regulation of cell division;GO:0000122//negative regulation of transcription from RNA polymerase II promoter;GO:0043066//negative regulation of apoptotic process;GO:0070934//CRD-mediated mRNA stabilization;GO:0051154//negative regulation of striated muscle cell differentiation;GO:0008284//positive regulation of cell proliferation;GO:0046627//negative regulation of insulin rec…	GO:0002039//p53 binding;GO:0003697//single-stranded DNA binding;GO:0043565//sequence-specific DNA binding;GO:0003700//sequence-specific DNA binding transcription factor activity;GO:0003690//double-stranded DNA binding;GO:0008134//transcription factor binding;GO:0003729//mRNA binding	GO:0005654//nucleoplasm;GO:0005689//U12-type spliceosomal complex;GO:0005576//extracellular region;GO:0071204//histone pre-mRNA 3'end processing complex;GO:0010494//cytoplasmic stress granule;GO:0030425//dendrite;GO:0048471//perinuclear region of cytoplasm;GO:0070937//CRD-mediated mRNA stability complex
Unigene24777_CR1A	469	712	95.6971	gi|39655009|pdb|1V4L|A	163.7	2e-39	Chain A, Crystal Structure Of A Platelet Agglutination Factor Isolated From The Venom Of Taiwan Habu (Trimeresurus Mucrosquamatus) >gi|39655011|pdb|1V4L|C Chain C, Crystal Structure Of A Platelet Agglutination Factor Isolated From The Venom Of Taiwan Habu (Trimeresurus Mucrosquamatus) >gi|39655013|pdb|1V4L|E Chain E, Crystal Structure Of A Platelet Agglutination Factor Isolated From The Venom Of …	gi|37575442|gb|AY390533.1|	165	2e-37	Protobothrops mucrosquamatus mucrocetin alpha chain mRNA, complete cds	sp|Q6TPH0|MUCA_PROMU	163	1e-40	Mucrocetin subunit alpha OS=Protobothrops mucrosquamatus PE=1 SV=1	--	--	--	--	--	K06794	3e-08	57.8	gga:395493	chondroitin sulfate proteoglycan 3 (neurocan)	-	GO:0005488//binding	-
Unigene21923_CR1A	798	1211	95.6605	gi|384110790|gb|AFH66962.1|	106.7	1e-21	phospholipase A2 type IIE [Leioheterodon madagascariensis]	gi|326324736|dbj|AB588615.1|	272	2e-69	Trimeresurus flavoviridis PfPLA6 gene for Phospholipase A2, complete cds	sp|Q9QUL3|PA2GE_MOUSE	86.3	7e-17	Group IIE secretory phospholipase A2 OS=Mus musculus GN=Pla2g2e PE=1 SV=1	--	--	--	--	--	K01047	1e-17	90.5	gga:426747	phospholipase A2 [EC:3.1.1.4]	GO:0006954//inflammatory response;GO:0036148//phosphatidylglycerol acyl-chain remodeling;GO:0036150//phosphatidylserine acyl-chain remodeling;GO:0006654//phosphatidic acid biosynthetic process;GO:0036149//phosphatidylinositol acyl-chain remodeling;GO:0036151//phosphatidylcholine acyl-chain remodeling;GO:0036152//phosphatidylethanolamine acyl-chain remodeling	GO:0046872//metal ion binding;GO:0016787//hydrolase activity	GO:0005576//extracellular region
Unigene21106_CR1A	1783	2698	95.3854	--	--	--	--	gi|463392533|gb|GAFZ01056808.1|	287	9e-74	TSA: Anolis carolinensis comp43832_c0_seq1 transcribed RNA sequence	--	--	--	--	--	--	--	--	--	--	--	--	--	--	-	-	-
Unigene7051_CR1A	1699	2544	94.3877	gi|239977113|sp|Q5ZKE5.2|CAB45_CHICK	677.6	0	RecName: Full=45 kDa calcium-binding protein; Short=Cab45; AltName: Full=Stromal cell-derived factor 4; Short=SDF-4; Flags: Precursor	gi|463250865|gb|GAFZ01076478.1|	1051	0	TSA: Anolis carolinensis comp4083_c0_seq1 transcribed RNA sequence	sp|Q5ZKE5|CAB45_CHICK	677	0	45 kDa calcium-binding protein OS=Gallus gallus GN=SDF4 PE=2 SV=2	--	--	--	--	--	K03283	5e-06	53.5	ptr:450139	heat shock 70kDa protein 1/8	GO:0045471//response to ethanol;GO:0009650//UV protection;GO:0021549//cerebellum development;GO:0070625//zymogen granule exocytosis;GO:0045444//fat cell differentiation	GO:0005509//calcium ion binding;GO:0042802//identical protein binding	GO:0005796//Golgi lumen;GO:0005770//late endosome;GO:0005886//plasma membrane
Unigene21275_CR1A	2103	3147	94.3298	--	--	--	--	gi|238743828|gb|GQ193957.1|	121	1e-23	Agkistrodon contortrix clone E33DIFJ02HWU7R microsatellite sequence	--	--	--	--	--	--	--	--	--	--	--	--	--	--	-	-	-
Unigene24475_CR1A	281	420	94.2181	--	--	--	--	gi|238743356|gb|GQ193485.1|	73.8	4e-10	Agkistrodon contortrix clone E33DIFJ02F0RC0 microsatellite sequence	--	--	--	--	--	--	--	--	--	--	--	--	--	--	-	-	-
Unigene24758_CR1A	409	611	94.1693	gi|350535695|ref|NP_001232679.1|	99	7e-20	putative ATP synthase e chain mitochondrial variant 1 [Taeniopygia guttata] >gi|197127650|gb|ACH44148.1| putative ATP synthase e chain mitochondrial variant 1 [Taeniopygia guttata] >gi|197127651|gb|ACH44149.1| putative ATP synthase e chain mitochondrial variant 1 [Taeniopygia guttata] >gi|197127652|gb|ACH44150.1| putative ATP synthase e chain mitochondrial variant 1 [Taeniopygia guttata] >gi|1971…	gi|463758114|gb|GAGA01637850.1|	61.9	2e-06	TSA: Anolis carolinensis k66_2148597 transcribed RNA sequence	sp|Q9MYT8|ATP5I_PIG	94.7	5e-20	ATP synthase subunit e, mitochondrial OS=Sus scrofa GN=ATP5I PE=3 SV=4	--	--	--	--	--	K02129	8e-21	99	tgu:100190180	F-type H+-transporting ATPase subunit e [EC:3.6.3.14]	GO:0015986//ATP synthesis coupled proton transport;GO:0006200//ATP catabolic process	GO:0015078//hydrogen ion transmembrane transporter activity;GO:0016887//ATPase activity	GO:0000276//mitochondrial proton-transporting ATP synthase complex, coupling factor F(o)
CL252.Contig4_CR1A	389	581	94.1495	--	--	--	--	gi|238746325|gb|GQ196454.1|	101	2e-18	Agkistrodon contortrix clone E33DIFJ02GIB5Y microsatellite sequence	--	--	--	--	--	--	--	--	--	--	--	--	--	--	-	-	-
Unigene11840_CR1A	411	613	94.0178	--	--	--	--	--	--	--	--	--	--	--	--	--	--	--	--	--	--	--	--	--	--	-	-	-
Unigene11853_CR1A	1506	2239	93.7175	gi|327264405|ref|XP_003217004.1|	459.1	2e-127	PREDICTED: bax inhibitor 1-like isoform 1 [Anolis carolinensis] >gi|327264407|ref|XP_003217005.1| PREDICTED: bax inhibitor 1-like isoform 2 [Anolis carolinensis] >gi|327264409|ref|XP_003217006.1| PREDICTED: bax inhibitor 1-like isoform 3 [Anolis carolinensis]	gi|463826120|gb|GAGA01603846.1|	773	0	TSA: Anolis carolinensis k61_2761269 transcribed RNA sequence	sp|Q0V882|BI1_BOVIN	383	5e-106	Bax inhibitor 1 OS=Bos taurus GN=TMBIM6 PE=2 SV=1	STM1085	85.1	3e-16	COG0670	Integral membrane protein, interacts with FtsH	K06890	3e-12	73.9	mdo:100025040		GO:0006986//response to unfolded protein;GO:0043066//negative regulation of apoptotic process	-	GO:0005789//endoplasmic reticulum membrane;GO:0016021//integral to membrane
Unigene24802_CR1A	1771	2624	93.3978	gi|327288752|ref|XP_003229089.1|	798.5	0	PREDICTED: d-3-phosphoglycerate dehydrogenase-like [Anolis carolinensis]	gi|463401382|gb|GAFZ01053796.1|	726	0	TSA: Anolis carolinensis comp3685_c1_seq1 transcribed RNA sequence	sp|O43175|SERA_HUMAN	681	0	D-3-phosphoglycerate dehydrogenase OS=Homo sapiens GN=PHGDH PE=1 SV=4	MJ1018	334	3e-91	COG0111	Phosphoglycerate dehydrogenase and related dehydrogenases	K00058	0	798	acs:100559897	D-3-phosphoglycerate dehydrogenase [EC:1.1.1.95]	GO:0055114//oxidation-reduction process;GO:0021510//spinal cord development;GO:0022402//cell cycle process;GO:0006544//glycine metabolic process;GO:0019530//taurine metabolic process;GO:0021915//neural tube development;GO:0010468//regulation of gene expression;GO:0007420//brain development;GO:0006541//glutamine metabolic process;GO:0031175//neuron projection development;GO:0034641//cellular nitro…	GO:0051287//NAD binding;GO:0004617//phosphoglycerate dehydrogenase activity;GO:0009055//electron carrier activity	GO:0005829//cytosol
Unigene22995_CR1A	797	1177	93.0914	gi|158563937|sp|Q8UUJ2.2|VSPUI_GLOUS	350.1	6e-95	RecName: Full=Snake venom serine protease ussurin; Short=SVSP	gi|32396013|gb|AY251282.1|	672	0	Bothrops jararacussu serine protease mRNA, complete cds	sp|Q8UUJ2|VSPUI_GLOUS	350	3e-96	Snake venom serine protease ussurin OS=Gloydius ussuriensis PE=2 SV=2	VC1200	59.7	6e-09	COG5640	Secreted trypsin-like serine protease	K09622	3e-39	162	bta:613993	kallikrein 14 [EC:3.4.21.-]	-	-	-
Unigene24791_CR1A	726	1070	92.9049	gi|327287504|ref|XP_003228469.1|	337.4	3e-91	PREDICTED: 60S ribosome subunit biogenesis protein NIP7 homolog [Anolis carolinensis]	gi|463409254|gb|GAFZ01051154.1|	266	1e-67	TSA: Anolis carolinensis comp3201_c0_seq1 transcribed RNA sequence	sp|Q6DFH9|NIP7_XENLA	329	3e-90	60S ribosome subunit biogenesis protein NIP7 homolog OS=Xenopus laevis GN=nip7 PE=2 SV=1	SPCC320.11c	262	5e-70	COG1374	Protein involved in ribosomal biogenesis, contains PUA domain	K07565	5e-92	337	acs:100559757	60S ribosome subunit biogenesis protein NIP7	GO:0042255//ribosome assembly	GO:0003723//RNA binding;GO:0005515//protein binding	GO:0005730//nucleolus
Unigene6609_CR1A	2850	4198	92.8515	gi|327274550|ref|XP_003222040.1|	1045.4	0	PREDICTED: asparagine synthetase [glutamine-hydrolyzing]-like [Anolis carolinensis]	gi|462963876|gb|GAFZ01171428.1|	1308	0	TSA: Anolis carolinensis comp11857_c0_seq1 transcribed RNA sequence	sp|Q5ZJU3|ASNS_CHICK	1018	0	Asparagine synthetase [glutamine-hydrolyzing] OS=Gallus gallus GN=ASNS PE=2 SV=3	L00396	348	4e-95	COG0367	Asparagine synthase (glutamine-hydrolyzing)	K01953	0	1045	acs:100552992	asparagine synthase (glutamine-hydrolysing) [EC:6.3.5.4]	GO:0006541//glutamine metabolic process;GO:0043066//negative regulation of apoptotic process;GO:0009612//response to mechanical stimulus;GO:0045931//positive regulation of mitotic cell cycle;GO:0009636//response to toxic substance;GO:0006987//activation of signaling protein activity involved in unfolded protein response;GO:0043200//response to amino acid stimulus;GO:0042149//cellular response to …	GO:0048037//cofactor binding;GO:0042803//protein homodimerization activity;GO:0005524//ATP binding;GO:0004066//asparagine synthase (glutamine-hydrolyzing) activity	GO:0005829//cytosol
Unigene24779_CR1A	1101	1621	92.8084	gi|327284704|ref|XP_003227076.1|	403.7	8e-111	PREDICTED: cytochrome b-c1 complex subunit Rieske, mitochondrial-like [Anolis carolinensis]	gi|326927296|ref|XM_003209781.1|	143	2e-30	PREDICTED: Meleagris gallopavo cytochrome b-c1 complex subunit Rieske, mitochondrial-like (LOC100538539), partial mRNA	sp|Q5ZLR5|UCRI_CHICK	374	2e-103	Cytochrome b-c1 complex subunit Rieske, mitochondrial OS=Gallus gallus GN=UQCRFS1 PE=1 SV=1	YEL024w	221	1e-57	COG0723	Rieske Fe-S protein	K00411	1e-111	403	acs:100565991	ubiquinol-cytochrome c reductase iron-sulfur subunit [EC:1.10.2.2]	GO:0009725//response to hormone stimulus;GO:0046677//response to antibiotic;GO:0022904//respiratory electron transport chain;GO:0042493//response to drug;GO:0044281//small molecule metabolic process	GO:0008121//ubiquinol-cytochrome-c reductase activity;GO:0051537//2 iron, 2 sulfur cluster binding;GO:0046872//metal ion binding;GO:0032403//protein complex binding	GO:0016021//integral to membrane;GO:0005750//mitochondrial respiratory chain complex III
Unigene18710_CR1A	3337	4891	92.3917	gi|327286741|ref|XP_003228088.1|	760	0	PREDICTED: neutral amino acid transporter B(0)-like [Anolis carolinensis]	gi|327286740|ref|XM_003228040.1|	809	0	PREDICTED: Anolis carolinensis neutral amino acid transporter B(0)-like (LOC100562974), mRNA	sp|P51912|AAAT_MOUSE	683	0	Neutral amino acid transporter B(0) OS=Mus musculus GN=Slc1a5 PE=2 SV=2	BH3820	232	3e-60	COG1301	Na+/H+-dicarboxylate symporters	K05616	0	759	acs:100562974	solute carrier family 1 (neutral amino acid transporter), member 5	GO:0006860//extracellular amino acid transport;GO:0015825//L-serine transport;GO:0003333//amino acid transmembrane transport;GO:0006835//dicarboxylic acid transport	GO:0017153//sodium:dicarboxylate symporter activity;GO:0015194//L-serine transmembrane transporter activity	GO:0016021//integral to membrane;GO:0042470//melanosome;GO:0005794//Golgi apparatus;GO:0005886//plasma membrane
Unigene20769_CR1A	361	529	92.3719	gi|221488333|gb|EEE26547.1|	53.9	2e-06	hypothetical protein TGGT1_111570 [Toxoplasma gondii GT1]	gi|48841874|emb|BX548068.13|	101	2e-18	Zebrafish DNA sequence from clone DKEYP-53E7 in linkage group 10, complete sequence	sp|Q55AX2|DOT1L_DICDI	53.9	8e-08	Histone-lysine N-methyltransferase, H3 lysine-79 specific OS=Dictyostelium discoideum GN=dotA PE=2 SV=2	--	--	--	--	--	K05746	2e-08	57.8	dre:563805	enabled	GO:0050980//detection of light stimulus involved in magnetoreception;GO:0006541//glutamine metabolic process;GO:0042332//gravitaxis;GO:0045892//negative regulation of transcription, DNA-dependent;GO:0045475//locomotor rhythm;GO:0007060//male meiosis chromosome segregation;GO:0009588//UV-A, blue light phototransduction;GO:0000060//protein import into nucleus, translocation;GO:0043153//entrainment …	GO:0009882//blue light photoreceptor activity;GO:0050660//flavin adenine dinucleotide binding;GO:0005515//protein binding;GO:0003913//DNA photolyase activity;GO:0008020//G-protein coupled photoreceptor activity;GO:0046872//metal ion binding;GO:0008237//metallopeptidase activity;GO:0005214//structural constituent of chitin-based cuticle;GO:0005212//structural constituent of eye lens	GO:0005641//nuclear envelope lumen;GO:0005737//cytoplasm;GO:0043234//protein complex
CL16.Contig3_CR1A	172	252	92.3557	gi|83523640|emb|CAJ01686.1|	109.8	4e-23	Group I snake venom metalloproteinase [Echis ocellatus]	gi|338855313|gb|HQ414108.1|	254	1e-64	Crotalus adamanteus metalloproteinase 3 mRNA, complete cds	sp|Q4VM07|VM3VB_MACLB	108	2e-24	Zinc metalloproteinase-disintegrin VLAIP-B OS=Macrovipera lebetina PE=1 SV=1	--	--	--	--	--	K08614	4e-18	89.7	acs:100563884	disintegrin and metalloproteinase domain-containing protein 28 [EC:3.4.24.-]	-	-	-
Unigene24564_CR1A	777	1135	92.0802	gi|471367241|ref|XP_004374150.1|	517.3	3e-145	PREDICTED: actin, cytoplasmic 2 [Trichechus manatus latirostris]	gi|296434063|dbj|AB550237.1|	1283	0	Gloydius blomhoffi brevicaudus mRNA for beta-actin, partial cds	sp|Q6P378|ACTG_XENTR	517	1e-146	Actin, cytoplasmic 2 OS=Xenopus tropicalis GN=actg1 PE=2 SV=1	SPBC32H8.12c	473	2e-133	COG5277	Actin and related proteins	K05692	4e-146	517	ssc:397653	actin beta/gamma 1	GO:0007411//axon guidance;GO:0034332//adherens junction organization;GO:0006928//cellular component movement;GO:0051592//response to calcium ion;GO:0045214//sarcomere organization;GO:0034329//cell junction assembly;GO:0007596//blood coagulation;GO:0051086//chaperone mediated protein folding independent of cofactor	GO:0019901//protein kinase binding;GO:0050998//nitric-oxide synthase binding;GO:0019894//kinesin binding;GO:0030957//Tat protein binding;GO:0042802//identical protein binding;GO:0005524//ATP binding;GO:0005200//structural constituent of cytoskeleton	GO:0030863//cortical cytoskeleton;GO:0031941//filamentous actin;GO:0043034//costamere;GO:0005829//cytosol;GO:0030424//axon;GO:0070062//extracellular vesicular exosome;GO:0014069//postsynaptic density;GO:0070688//MLL5-L complex;GO:0035267//NuA4 histone acetyltransferase complex;GO:0030529//ribonucleoprotein complex
CL959.Contig3_CR1A	1295	1880	91.5123	gi|344269363|ref|XP_003406522.1|	302	4e-80	PREDICTED: hypothetical protein LOC100657612 [Loxodonta africana]	gi|464014688|gb|GAGA01509525.1|	466	1e-127	TSA: Anolis carolinensis k51_4834508 transcribed RNA sequence	sp|P62155|CALM_XENLA	295	1e-79	Calmodulin OS=Xenopus laevis GN=calm1 PE=1 SV=2	SPAC3A12.14	230	4e-60	COG5126	Ca2+-binding protein (EF-Hand superfamily)	K02183	2e-79	296	ecb:100071150	calmodulin	GO:0060316//positive regulation of ryanodine-sensitive calcium-release channel activity;GO:0005513//detection of calcium ion;GO:0002027//regulation of heart rate;GO:0048011//neurotrophin TRK receptor signaling pathway;GO:0006006//glucose metabolic process;GO:0050804//regulation of synaptic transmission;GO:1901339//regulation of store-operated calcium channel activity;GO:0000082//G1/S transition o…	GO:0043548//phosphatidylinositol 3-kinase binding;GO:0050998//nitric-oxide synthase binding;GO:0017022//myosin binding;GO:0031997//N-terminal myristoylation domain binding;GO:0008179//adenylate cyclase binding;GO:0008144//drug binding;GO:0044325//ion channel binding;GO:0005246//calcium channel regulator activity;GO:0019904//protein domain specific binding;GO:0005484//SNAP receptor activity;GO:003…	GO:0030426//growth cone;GO:0005829//cytosol;GO:0005654//nucleoplasm;GO:0034704//calcium channel complex;GO:0005955//calcineurin complex;GO:0005876//spindle microtubule;GO:0005886//plasma membrane;GO:0000922//spindle pole;GO:0005739//mitochondrion;GO:0030018//Z disc;GO:0005813//centrosome;GO:0005576//extracellular region
Unigene11873_CR1A	225	325	91.0526	--	--	--	--	gi|2114121|dbj|D67082.1|	256	4e-65	Trimeresurus gramineus mRNA for serine protease, complete cds	--	--	--	--	--	--	--	--	--	--	--	--	--	--	-	-	-
CL72.Contig1_CR1A	359	517	90.7795	--	--	--	--	gi|306756033|gb|GU570565.1|	155	2e-34	Macrovipera lebetina serine protease VLSP-1 precursor, mRNA, complete cds	--	--	--	--	--	--	--	--	--	--	--	--	--	--	-	-	-
Unigene6513_CR1A	4182	6005	90.515	gi|126334578|ref|XP_001369869.1|	132.9	1e-28	PREDICTED: myosin-7-like [Monodelphis domestica]	gi|126334577|ref|XM_001369832.1|	1911	0	PREDICTED: Monodelphis domestica myosin-7-like (LOC100015891), mRNA	sp|Q91Z83|MYH7_MOUSE	1668	0	Myosin-7 OS=Mus musculus GN=Myh7 PE=1 SV=1	SPCC645.05c	794	0	COG5022	Myosin heavy chain	K10352	0	2423	mdo:100015891	myosin heavy chain	-	GO:0003779//actin binding;GO:0005524//ATP binding;GO:0003774//motor activity	GO:0016459//myosin complex
Unigene21105_CR1A	1251	1794	90.3975	--	--	--	--	gi|238747820|gb|GQ197949.1|	63.9	2e-06	Agkistrodon contortrix clone E33DIFJ02JCSZF microsatellite sequence	--	--	--	--	--	--	--	--	--	--	--	--	--	--	-	-	-
Unigene23601_CR1A	568	814	90.3374	gi|327270983|ref|XP_003220267.1|	138.3	1e-31	PREDICTED: cytochrome b-c1 complex subunit 6, mitochondrial-like [Anolis carolinensis]	gi|465765931|gb|GACT011087376.1|	93.7	9e-16	TSA: Anolis carolinensis k41:9606759 transcribed RNA sequence	sp|P00126|QCR6_BOVIN	123	2e-28	Cytochrome b-c1 complex subunit 6, mitochondrial OS=Bos taurus GN=UQCRH PE=1 SV=2	--	--	--	--	--	K00416	3e-32	138	acs:100560644	ubiquinol-cytochrome c reductase subunit 6	GO:0051291//protein heterooligomerization;GO:0006122//mitochondrial electron transport, ubiquinol to cytochrome c;GO:0009060//aerobic respiration;GO:0044281//small molecule metabolic process	GO:0008121//ubiquinol-cytochrome-c reductase activity;GO:0032403//protein complex binding	GO:0005750//mitochondrial respiratory chain complex III
Unigene22198_CR1A	2325	3323	90.0946	gi|363745270|ref|XP_003643248.1|	302.8	5e-80	PREDICTED: cob(I)yrinic acid a,c-diamide adenosyltransferase, mitochondrial-like [Gallus gallus] >gi|363745666|ref|XP_003643370.1| PREDICTED: cob(I)yrinic acid a,c-diamide adenosyltransferase, mitochondrial-like [Gallus gallus]	gi|326929763|ref|XM_003210978.1|	123	4e-24	PREDICTED: Meleagris gallopavo cob(I)yrinic acid a,c-diamide adenosyltransferase, mitochondrial-like (LOC100539370), mRNA	sp|Q9D273|MMAB_MOUSE	275	4e-73	Cob(I)yrinic acid a,c-diamide adenosyltransferase, mitochondrial OS=Mus musculus GN=Mmab PE=2 SV=1	lin1172	127	8e-29	COG2096	Uncharacterized conserved protein	K00798	2e-79	297	mgp:100539370	cob(I)alamin adenosyltransferase [EC:2.5.1.17]	-	GO:0016740//transferase activity;GO:0000166//nucleotide binding	GO:0005739//mitochondrion
Unigene22161_CR1A	1995	2820	89.1041	gi|363740363|ref|XP_001233959.2|	315.8	5e-84	PREDICTED: neural proliferation differentiation and control protein 1 [Gallus gallus]	gi|449477743|ref|XM_002190418.2|	137	2e-28	PREDICTED: Taeniopygia guttata neural proliferation, differentiation and control, 1 (NPDC1), mRNA	sp|Q9NQX5|NPDC1_HUMAN	258	5e-68	Neural proliferation differentiation and control protein 1 OS=Homo sapiens GN=NPDC1 PE=1 SV=2	Cgl1939	56.2	2e-07	COG0532	Translation initiation factor 2 (IF-2; GTPase)	K13172	5e-11	70.5	oaa:100075123	serine/arginine repetitive matrix protein 2	-	-	-
Unigene6503_CR1A	1449	2048	89.0949	gi|327264274|ref|XP_003216939.1|	432.2	3e-119	PREDICTED: b-cell receptor-associated protein 31-like [Anolis carolinensis]	gi|327264273|ref|XM_003216891.1|	470	1e-129	PREDICTED: Anolis carolinensis b-cell receptor-associated protein 31-like (LOC100568090), mRNA	sp|P51572|BAP31_HUMAN	368	2e-101	B-cell receptor-associated protein 31 OS=Homo sapiens GN=BCAP31 PE=1 SV=3	YDL072c	57	8e-08	COG5374	Uncharacterized conserved protein	K14009	4e-120	432	acs:100568090	B-cell receptor-associated protein 31	GO:0032471//reduction of endoplasmic reticulum calcium ion concentration;GO:0006921//cellular component disassembly involved in execution phase of apoptosis;GO:0007204//elevation of cytosolic calcium ion concentration;GO:0002474//antigen processing and presentation of peptide antigen via MHC class I;GO:0007283//spermatogenesis;GO:0051561//elevation of mitochondrial calcium ion concentration;GO:00…	GO:0005102//receptor binding	GO:0000139//Golgi membrane;GO:0005829//cytosol;GO:0033116//endoplasmic reticulum-Golgi intermediate compartment membrane;GO:0071556//integral to lumenal side of endoplasmic reticulum membrane;GO:0005811//lipid particle;GO:0005887//integral to plasma membrane
Unigene24806_CR1A	512	723	89.0143	gi|327286584|ref|XP_003228010.1|	268.5	9e-71	PREDICTED: peptidyl-prolyl cis-trans isomerase FKBP2-like [Anolis carolinensis]	gi|465319228|gb|GAGC011557876.1|	321	2e-84	TSA: Anolis carolinensis k56:661020 transcribed RNA sequence	sp|Q32PA9|FKBP2_BOVIN	232	3e-61	Peptidyl-prolyl cis-trans isomerase FKBP2 OS=Bos taurus GN=FKBP2 PE=2 SV=1	YDR519w	127	1e-29	COG0545	FKBP-type peptidyl-prolyl cis-trans isomerases 1	K09569	1e-71	268	acs:100563952	FK506-binding protein 2 [EC:5.2.1.8]	GO:0006457//protein folding;GO:0000413//protein peptidyl-prolyl isomerization	GO:0005528//FK506 binding;GO:0003755//peptidyl-prolyl cis-trans isomerase activity	GO:0005789//endoplasmic reticulum membrane
Unigene24794_CR1A	432	610	89.0097	--	--	--	--	gi|392277091|gb|JQ880953.1|	63.9	6e-07	Pantherophis guttatus isolate 12140pan ultra conserved element locus chr6_4038 genomic sequence	--	--	--	--	--	--	--	--	--	--	--	--	--	--	-	-	-
Unigene11855_CR1A	214	302	88.9579	--	--	--	--	gi|89892515|gb|DQ439973.1|	139	6e-30	Sistrurus catenatus edwardsi serine proteinase isoform 12 mRNA, 3' UTR	--	--	--	--	--	--	--	--	--	--	--	--	--	--	-	-	-
CL72.Contig4_CR1A	167	234	88.3265	--	--	--	--	gi|306756033|gb|GU570565.1|	172	3e-40	Macrovipera lebetina serine protease VLSP-1 precursor, mRNA, complete cds	--	--	--	--	--	--	--	--	--	--	--	--	--	--	-	-	-
Unigene18558_CR1A	1410	1959	87.5804	gi|449470945|ref|XP_002194183.2|	633.3	9e-180	PREDICTED: annexin A2 [Taeniopygia guttata]	gi|449470944|ref|XM_002194147.2|	630	1e-177	PREDICTED: Taeniopygia guttata annexin A2 (ANXA2), mRNA	sp|P17785|ANXA2_CHICK	628	8e-180	Annexin A2 OS=Gallus gallus GN=ANXA2 PE=1 SV=2	--	--	--	--	--	--	--	--	--	--	GO:0001501//skeletal system development;GO:0001525//angiogenesis;GO:0051099//positive regulation of binding;GO:0007589//body fluid secretion;GO:0031340//positive regulation of vesicle fusion;GO:0042730//fibrinolysis;GO:0030199//collagen fibril organization;GO:0071229//cellular response to acid	GO:0005546//phosphatidylinositol-4,5-bisphosphate binding;GO:0017137//Rab GTPase binding;GO:0005509//calcium ion binding;GO:0008092//cytoskeletal protein binding;GO:0005544//calcium-dependent phospholipid binding;GO:0004859//phospholipase inhibitor activity	GO:0005604//basement membrane;GO:0043220//Schmidt-Lanterman incisure;GO:0042470//melanosome;GO:0019897//extrinsic to plasma membrane;GO:0042383//sarcolemma;GO:0043234//protein complex;GO:0005769//early endosome;GO:0070062//extracellular vesicular exosome;GO:0030496//midbody;GO:0048471//perinuclear region of cytoplasm;GO:0005811//lipid particle;GO:0035749//myelin sheath adaxonal region
Unigene24798_CR1A	877	1217	87.4747	gi|327283486|ref|XP_003226472.1|	253.8	7e-66	PREDICTED: ATP synthase lipid-binding protein, mitochondrial-like [Anolis carolinensis]	gi|463410859|gb|GAFZ01050615.1|	468	1e-128	TSA: Anolis carolinensis comp3091_c0_seq3 transcribed RNA sequence	sp|Q3ZC75|AT5G3_BOVIN	226	5e-59	ATP synthase lipid-binding protein, mitochondrial OS=Bos taurus GN=ATP5G3 PE=2 SV=1	Q0130	94	3e-19	COG0636	F0F1-type ATP synthase, subunit c/Archaeal/vacuolar-type H+-ATPase, subunit K	K02128	1e-66	253	acs:100557515	F-type H+-transporting ATPase subunit c [EC:3.6.3.14]	GO:0015986//ATP synthesis coupled proton transport;GO:0015991//ATP hydrolysis coupled proton transport	GO:0015078//hydrogen ion transmembrane transporter activity;GO:0008289//lipid binding	GO:0031966//mitochondrial membrane;GO:0016021//integral to membrane;GO:0045263//proton-transporting ATP synthase complex, coupling factor F(o)
CL4161.Contig1_CR1A	2162	2995	87.3238	gi|5802821|gb|AAD51797.1|AF164614_1	194.9	1e-47	Gag-Pro-Pol protein [Homo sapiens]	gi|75991819|gb|AC159879.2|	63.9	3e-06	Mus musculus BAC clone RP24-497H22 from chromosome 12, complete sequence	sp|Q9BXR3|POK2_HUMAN	194	5e-49	HERV-K_7p22.1 provirus ancestral Pol protein OS=Homo sapiens GN=ERVK6 PE=2 SV=2	CC2656	53.9	1e-06	COG2801	Transposase and inactivated derivatives	--	--	--	--	--	-	-	-
Unigene24765_CR1A	446	617	87.2051	gi|118098842|ref|XP_001234250.1|	81.3	1e-14	PREDICTED: cytochrome b-c1 complex subunit 9-like [Gallus gallus]	gi|363740098|ref|XM_001234249.2|	67.9	4e-08	PREDICTED: Gallus gallus ubiquinol-cytochrome c reductase, complex III subunit X (UQCR10), mRNA	sp|P00130|QCR9_BOVIN	75.5	4e-14	Cytochrome b-c1 complex subunit 9 OS=Bos taurus GN=UQCR10 PE=1 SV=3	--	--	--	--	--	K00419	2e-15	81.3	gga:770937	ubiquinol-cytochrome c reductase subunit 9	GO:0022900//electron transport chain	-	GO:0005743//mitochondrial inner membrane;GO:0070469//respiratory chain
Unigene16820_CR1A	895	1233	86.8423	gi|215422358|ref|NP_001135862.1|	503.4	5e-141	proteasome (prosome, macropain) 26S subunit, non-ATPase, 4 [Gallus gallus]	gi|463248907|gb|GAFZ01077137.1|	636	1e-179	TSA: Anolis carolinensis comp4247_c0_seq1 transcribed RNA sequence	sp|P55036|PSMD4_HUMAN	495	6e-140	26S proteasome non-ATPase regulatory subunit 4 OS=Homo sapiens GN=PSMD4 PE=1 SV=1	YHR200w	224	2e-58	COG5148	26S proteasome regulatory complex, subunit RPN10/PSMD4	K03029	8e-142	503	gga:100216364	26S proteasome regulatory subunit N10	GO:0000209//protein polyubiquitination;GO:0006521//regulation of cellular amino acid metabolic process;GO:0051437//positive regulation of ubiquitin-protein ligase activity involved in mitotic cell cycle;GO:0042981//regulation of apoptotic process;GO:0010467//gene expression;GO:0016032//viral reproduction;GO:0051436//negative regulation of ubiquitin-protein ligase activity involved in mitotic cell…	GO:0005515//protein binding	GO:0005654//nucleoplasm;GO:0005829//cytosol;GO:0008540//proteasome regulatory particle, base subcomplex
Unigene6565_CR1A	2230	3070	86.7811	gi|426334036|ref|XP_004028569.1|	369	6e-100	PREDICTED: ADP-ribosylation factor 1 isoform 5 [Gorilla gorilla gorilla]	gi|463529584|gb|GAFZ01010243.1|	698	0	TSA: Anolis carolinensis comp324_c0_seq1 transcribed RNA sequence	sp|P84079|ARF1_RAT	367	5e-101	ADP-ribosylation factor 1 OS=Rattus norvegicus GN=Arf1 PE=1 SV=2	YDL137w	296	1e-79	COG1100	GTPase SAR1 and related small G proteins	K07937	2e-100	367	acs:100552859	ADP-ribosylation factor 1	GO:0016032//viral reproduction;GO:0015031//protein transport;GO:0006878//cellular copper ion homeostasis;GO:0006184//GTP catabolic process;GO:0019886//antigen processing and presentation of exogenous peptide antigen via MHC class II;GO:0050690//regulation of defense response to virus by virus;GO:0007264//small GTPase mediated signal transduction;GO:0060872//semicircular canal development;GO:00068…	GO:0005057//receptor signaling protein activity;GO:0005515//protein binding;GO:0005525//GTP binding;GO:0003924//GTPase activity	GO:0000139//Golgi membrane;GO:0005829//cytosol;GO:0048471//perinuclear region of cytoplasm;GO:0005886//plasma membrane;GO:0030017//sarcomere
CL3823.Contig1_CR1A	487	663	85.8175	--	--	--	--	--	--	--	--	--	--	--	--	--	--	--	--	--	--	--	--	--	--	-	-	-
Unigene24826_CR1A	1562	2124	85.7166	gi|327260972|ref|XP_003215306.1|	699.5	0	PREDICTED: nucleotide exchange factor SIL1-like [Anolis carolinensis]	gi|463232772|gb|GAFZ01082595.1|	507	1e-140	TSA: Anolis carolinensis comp5364_c0_seq1 transcribed RNA sequence	sp|Q9H173|SIL1_HUMAN	507	2e-143	Nucleotide exchange factor SIL1 OS=Homo sapiens GN=SIL1 PE=1 SV=1	--	--	--	--	--	K14001	0	699	acs:100567374	nucleotide exchange factor SIL1	GO:0006457//protein folding;GO:0006886//intracellular protein transport	GO:0051082//unfolded protein binding	GO:0005783//endoplasmic reticulum
Unigene165_CR1A	1444	1962	85.6492	gi|4378025|gb|AAD19348.1|	30.8	1e-89	reverse transcriptase-like protein [Takifugu rubripes]	gi|808895|dbj|D31777.1|TFLGTFTBPA	565	1e-157	Trimeresurus flavoviridis gTfTBP gene for TATA-box binding protein, complete cds	sp|P11369|POL2_MOUSE	76.6	1e-13	Retrovirus-related Pol polyprotein LINE-1 OS=Mus musculus GN=Pol PE=1 SV=2	SMb21477	56.2	1e-07	COG3344	Retron-type reverse transcriptase	K05016	9e-25	104	spu:753989	chloride channel 7	-	-	-
Unigene24807_CR1A	2574	3490	85.4689	gi|327272056|ref|XP_003220802.1|	864.4	0	PREDICTED: LOW QUALITY PROTEIN: rab GDP dissociation inhibitor beta-like [Anolis carolinensis]	gi|461873441|gb|GAGB010994669.1|	1221	0	TSA: Anolis carolinensis k61:3658574 transcribed RNA sequence	sp|P50397|GDIB_BOVIN	835	0	Rab GDP dissociation inhibitor beta OS=Bos taurus GN=GDI2 PE=2 SV=3	YER136w	504	2e-142	COG5044	RAB proteins geranylgeranyltransferase component A (RAB escort protein)	K14822	4e-16	87.8	tgu:100219403	rRNA-processing protein CGR1	GO:0051056//regulation of small GTPase mediated signal transduction;GO:0015031//protein transport	GO:0005097//Rab GTPase activator activity;GO:0005515//protein binding;GO:0005093//Rab GDP-dissociation inhibitor activity	GO:0009986//cell surface;GO:0005794//Golgi apparatus;GO:0016020//membrane;GO:0005829//cytosol
Unigene24799_CR1A	2711	3669	85.3119	gi|327278392|ref|XP_003223946.1|	508.8	6e-142	PREDICTED: prostasin-like [Anolis carolinensis]	gi|462965738|gb|GAFZ01170789.1|	101	2e-17	TSA: Anolis carolinensis comp11613_c0_seq1 transcribed RNA sequence	sp|Q9ES87|PRSS8_RAT	318	3e-86	Prostasin OS=Rattus norvegicus GN=Prss8 PE=2 SV=3	VC1649	119	4e-26	COG5640	Secreted trypsin-like serine protease	K08664	8e-143	508	acs:100556204	protease, serine, 8 (prostasin) [EC:3.4.21.-]	GO:0070633//transepithelial transport;GO:0043434//response to peptide hormone stimulus;GO:0001942//hair follicle development;GO:0010765//positive regulation of sodium ion transport;GO:0042493//response to drug;GO:0051385//response to mineralocorticoid stimulus	GO:0008236//serine-type peptidase activity;GO:0017080//sodium channel regulator activity;GO:0005515//protein binding	GO:0005615//extracellular space;GO:0045121//membrane raft;GO:0046658//anchored to plasma membrane;GO:0019897//extrinsic to plasma membrane
Unigene16008_CR1A	513	694	85.2773	--	--	--	--	gi|238744093|gb|GQ194222.1|	61.9	3e-06	Agkistrodon contortrix clone E33DIFJ02GIZOV microsatellite sequence	--	--	--	--	--	--	--	--	--	--	--	--	--	--	-	-	-
Unigene22835_CR1A	2174	2941	85.276	--	--	--	--	gi|468726100|gb|GAGG010777741.1|	145	1e-30	TSA: Anolis carolinensis k41:8111372 transcribed RNA sequence	--	--	--	--	--	--	--	--	--	--	--	--	--	--	-	-	-
Unigene24822_CR1A	1001	1352	85.1401	gi|327281159|ref|XP_003225317.1|	323.2	1e-86	PREDICTED: ferritin heavy chain A-like [Anolis carolinensis]	gi|468302270|gb|GAGG011007789.1|	262	3e-66	TSA: Anolis carolinensis k51:5948539 transcribed RNA sequence	sp|P07229|FRI1_LITCT	289	8e-78	Ferritin, higher subunit OS=Lithobates catesbeiana PE=1 SV=3	AF0834	88.6	2e-17	COG1528	Ferritin-like protein	K00522	2e-87	323	acs:100553728	ferritin heavy chain [EC:1.16.3.1]	GO:0006879//cellular iron ion homeostasis;GO:0006826//iron ion transport;GO:0055114//oxidation-reduction process	GO:0008199//ferric iron binding;GO:0004322//ferroxidase activity	-
Unigene16386_CR1A	2402	3222	84.5559	gi|327279478|ref|XP_003224483.1|	743	0	PREDICTED: keratin, type II cytoskeletal 8-like [Anolis carolinensis]	gi|463829197|gb|GAGA01602318.1|	874	0	TSA: Anolis carolinensis k61_2756622 transcribed RNA sequence	sp|P05787|K2C8_HUMAN	654	0	Keratin, type II cytoskeletal 8 OS=Homo sapiens GN=KRT8 PE=1 SV=7	Ta0787	68.6	5e-11	COG1196	Chromosome segregation ATPases	K07605	0	743	acs:100566434	type II keratin, basic	GO:0060706//cell differentiation involved in embryonic placenta development;GO:0051707//response to other organism;GO:0045214//sarcomere organization;GO:0006915//apoptotic process;GO:0033209//tumor necrosis factor-mediated signaling pathway;GO:0019048//virus-host interaction;GO:0051599//response to hydrostatic pressure;GO:0000904//cell morphogenesis involved in differentiation	GO:0097110//scaffold protein binding;GO:0032403//protein complex binding;GO:0005198//structural molecule activity	GO:0016363//nuclear matrix;GO:0030018//Z disc;GO:0043034//costamere;GO:0045095//keratin filament;GO:0042383//sarcolemma;GO:0005654//nucleoplasm;GO:0016010//dystrophin-associated glycoprotein complex
Unigene24801_CR1A	826	1103	84.1757	gi|327264387|ref|XP_003216995.1|	308.1	3e-82	PREDICTED: myosin light polypeptide 6-like isoform 2 [Anolis carolinensis]	gi|463753848|gb|GAGA01639987.1|	535	1e-148	TSA: Anolis carolinensis k66_2155039 transcribed RNA sequence	sp|P02607|MYL6_CHICK	301	9e-82	Myosin light polypeptide 6 OS=Gallus gallus GN=MYL6 PE=1 SV=3	SPAC3A12.14	115	9e-26	COG5126	Ca2+-binding protein (EF-Hand superfamily)	K12751	5e-81	301	acs:100561619	myosin light chain 6	GO:0007411//axon guidance;GO:0030049//muscle filament sliding;GO:0007519//skeletal muscle tissue development;GO:0008152//metabolic process	GO:0008307//structural constituent of muscle;GO:0005509//calcium ion binding;GO:0003774//motor activity;GO:0030898//actin-dependent ATPase activity;GO:0005515//protein binding	GO:0005829//cytosol;GO:0016461//unconventional myosin complex
Unigene16093_CR1A	2306	3077	84.1123	gi|114593362|ref|XP_526540.2|	685.3	0	PREDICTED: coiled-coil domain-containing protein 149 isoform 2 [Pan troglodytes]	gi|463431009|gb|GAFZ01043797.1|	615	1e-172	TSA: Anolis carolinensis comp23628_c0_seq1 transcribed RNA sequence	sp|Q6ZUS6|CC149_HUMAN	592	2e-168	Coiled-coil domain-containing protein 149 OS=Homo sapiens GN=CCDC149 PE=2 SV=2	MK0690	59.3	3e-08	COG0419	ATPase involved in DNA repair	K04952	1e-13	65.5	rno:83686	cyclic nucleotide gated channel beta 1	-	-	GO:0016021//integral to membrane
CL1790.Contig3_CR1A	1487	1983	84.0627	--	--	--	--	gi|114438227|gb|DQ912656.1|	83.8	2e-12	Philodryas olfersii C-type natriuretic peptide precursor, mRNA, complete cds	--	--	--	--	--	--	--	--	--	--	--	--	--	--	-	-	-
Unigene21274_CR1A	781	1034	83.4567	gi|224048145|ref|XP_002189675.1|	360.9	3e-98	PREDICTED: vascular non-inflammatory molecule 2-like [Taeniopygia guttata]	gi|327277184|ref|XM_003223298.1|	210	8e-51	PREDICTED: Anolis carolinensis pantetheinase-like (LOC100566816), mRNA	sp|Q58CQ9|VNN1_BOVIN	344	1e-94	Pantetheinase OS=Bos taurus GN=VNN1 PE=2 SV=1	PH0642	68.6	1e-11	COG0388	Predicted amidohydrolase	K08069	5e-99	360	tgu:100220807	pantetheine hydrolase [EC:3.5.1.92]	GO:0016337//cell-cell adhesion;GO:0002526//acute inflammatory response;GO:0045087//innate immune response;GO:0033089//positive regulation of T cell differentiation in thymus;GO:0002544//chronic inflammatory response;GO:0015939//pantothenate metabolic process;GO:0043066//negative regulation of apoptotic process	GO:0017159//pantetheine hydrolase activity	GO:0005615//extracellular space;GO:0031225//anchored to membrane;GO:0005886//plasma membrane
Unigene21273_CR1A	644	850	83.2002	--	--	--	--	gi|27262740|emb|AL928923.8|	97.6	6e-17	Mouse DNA sequence from clone RP23-472B12 on chromosome 2, complete sequence	--	--	--	--	--	--	--	--	--	--	--	--	--	--	-	-	-
Unigene24360_CR1A	698	921	83.1755	--	--	--	--	gi|226918734|gb|FJ790437.1|	454	1e-124	Bothrops jararaca toxin 1 (Tox1) gene, partial cds	--	--	--	--	--	--	--	--	--	--	--	--	--	--	-	-	-
Unigene23763_CR1A	590	777	83.0157	--	--	--	--	gi|18088673|gb|BC020928.1|BC020928	65.9	2e-07	Homo sapiens, clone IMAGE:4251288, mRNA, partial cds	--	--	--	--	--	--	--	--	--	--	--	--	--	--	-	-	-
Unigene20076_CR1A	851	1114	82.5177	gi|119620329|gb|EAW99923.1|	395.6	1e-108	RAB1A, member RAS oncogene family, isoform CRA_f [Homo sapiens]	gi|463507390|gb|GAFZ01017774.1|	803	0	TSA: Anolis carolinensis comp975_c0_seq1 transcribed RNA sequence	sp|Q6NYB7|RAB1A_RAT	391	1e-108	Ras-related protein Rab-1A OS=Rattus norvegicus GN=Rab1A PE=1 SV=3	SPAC18G6.03	182	5e-46	COG1100	GTPase SAR1 and related small G proteins	K07874	5e-109	394	pon:100447267	Ras-related protein Rab-1A	GO:0006184//GTP catabolic process;GO:0006886//intracellular protein transport;GO:0032482//Rab protein signal transduction;GO:0006888//ER to Golgi vesicle-mediated transport	GO:0005525//GTP binding;GO:0003924//GTPase activity	GO:0000139//Golgi membrane;GO:0005789//endoplasmic reticulum membrane;GO:0043025//neuronal cell body
Unigene19560_CR1A	304	397	82.3206	--	--	--	--	--	--	--	--	--	--	--	--	--	--	--	--	--	--	--	--	--	--	-	-	-
Unigene24087_CR1A	3030	3956	82.301	gi|429903872|ref|NP_001258868.1|	298.5	1e-78	membrane-associated progesterone receptor component 1 [Gallus gallus] >gi|82082221|sp|Q5ZKN2.3|PGRC1_CHICK RecName: Full=Membrane-associated progesterone receptor component 1	gi|463520352|gb|GAFZ01013381.1|	343	3e-90	TSA: Anolis carolinensis comp577_c1_seq1 transcribed RNA sequence	sp|Q5ZKN2|PGRC1_CHICK	298	5e-80	Membrane-associated progesterone receptor component 1 OS=Gallus gallus GN=PGRMC1 PE=2 SV=3	--	--	--	--	--	K06062	1e-08	63.5	mdo:100031193	histone acetyltransferase [EC:2.3.1.48]	GO:0007411//axon guidance	GO:0005496//steroid binding;GO:0005515//protein binding;GO:0020037//heme binding	GO:0005730//nucleolus;GO:0016021//integral to membrane;GO:0009986//cell surface;GO:0005789//endoplasmic reticulum membrane
Unigene16262_CR1A	3631	4733	82.1678	--	--	--	--	--	--	--	--	--	--	--	--	--	--	--	--	--	--	--	--	--	--	-	-	-
Unigene12071_CR1A	2368	3077	81.9101	gi|440900332|gb|ELR51492.1|	621.3	7e-176	Ribose-phosphate pyrophosphokinase 1, partial [Bos grunniens mutus]	gi|463399867|gb|GAFZ01054311.1|	1092	0	TSA: Anolis carolinensis comp3834_c0_seq1 transcribed RNA sequence	sp|P60892|PRPS1_RAT	617	4e-176	Ribose-phosphate pyrophosphokinase 1 OS=Rattus norvegicus GN=Prps1 PE=1 SV=2	SPCC1620.06c	434	3e-121	COG0462	Phosphoribosylpyrophosphate synthetase	K00948	3e-176	619	tgu:100228162	ribose-phosphate pyrophosphokinase [EC:2.7.6.1]	GO:0031100//organ regeneration;GO:0016310//phosphorylation;GO:0006015//5-phosphoribose 1-diphosphate biosynthetic process;GO:0006167//AMP biosynthetic process;GO:0005975//carbohydrate metabolic process;GO:0007399//nervous system development;GO:0034418//urate biosynthetic process;GO:0006221//pyrimidine nucleotide biosynthetic process;GO:0046101//hypoxanthine biosynthetic process	GO:0030246//carbohydrate binding;GO:0016301//kinase activity;GO:0016208//AMP binding;GO:0043531//ADP binding;GO:0004749//ribose phosphate diphosphokinase activity;GO:0000287//magnesium ion binding;GO:0042803//protein homodimerization activity;GO:0019003//GDP binding;GO:0005524//ATP binding	GO:0002189//ribose phosphate diphosphokinase complex;GO:0005829//cytosol
Unigene11847_CR1A	1652	2141	81.6955	gi|327283396|ref|XP_003226427.1|	498.4	4e-139	PREDICTED: tetraspanin-3-like isoform 1 [Anolis carolinensis]	gi|463827436|gb|GAGA01603200.1|	698	0	TSA: Anolis carolinensis k61_2759292 transcribed RNA sequence	sp|Q5RE11|TSN3_PONAB	472	9e-133	Tetraspanin-3 OS=Pongo abelii GN=TSPAN3 PE=2 SV=1	--	--	--	--	--	K06537	2e-36	154	acs:100551648	CD151 antigen	-	-	GO:0016021//integral to membrane
CL3784.Contig2_CR1A	921	1191	81.5161	--	--	--	--	gi|238741824|gb|GQ191953.1|	87.7	9e-14	Agkistrodon contortrix clone E33DIFJ02I7Z9M microsatellite sequence	--	--	--	--	--	--	--	--	--	--	--	--	--	--	-	-	-
Unigene24800_CR1A	950	1228	81.4829	--	--	--	--	gi|449476394|ref|XM_002197311.2|	85.7	4e-13	PREDICTED: Taeniopygia guttata KDEL (Lys-Asp-Glu-Leu) endoplasmic reticulum protein retention receptor 2 (KDELR2), mRNA	--	--	--	--	--	--	--	--	--	--	--	--	--	--	-	-	-
Unigene23645_CR1A	1148	1482	81.3763	--	--	--	--	--	--	--	--	--	--	--	--	--	--	--	--	--	--	--	--	--	--	-	-	-
Unigene6504_CR1A	2573	3312	81.1413	gi|327273710|ref|XP_003221623.1|	523.5	2e-146	PREDICTED: transmembrane protein 165-like [Anolis carolinensis]	gi|463543647|gb|GAFZ01005463.1|	680	0	TSA: Anolis carolinensis comp1535_c0_seq1 transcribed RNA sequence	sp|P52875|TM165_MOUSE	465	2e-130	Transmembrane protein 165 OS=Mus musculus GN=Tmem165 PE=2 SV=2	alr1698	176	2e-43	COG2119	Predicted membrane protein	--	--	--	--	--	-	-	GO:0016021//integral to membrane;GO:0005794//Golgi apparatus
Unigene238_CR1A	903	1162	81.1166	gi|363737173|ref|XP_422741.3|	512.3	1e-143	PREDICTED: DIS3-like exonuclease 2-like [Gallus gallus]	gi|463158591|gb|GAFZ01107816.1|	375	1e-100	TSA: Anolis carolinensis comp6167_c0_seq1 transcribed RNA sequence	sp|Q8CI75|DI3L2_MOUSE	487	1e-137	DIS3-like exonuclease 2 OS=Mus musculus GN=Dis3l2 PE=1 SV=1	SPAC2C4.07c	253	3e-67	COG0557	Exoribonuclease R	K12585	1e-82	306	hmg:100211666	exosome complex exonuclease DIS3/RRP44 [EC:3.1.13.-]	GO:0008285//negative regulation of cell proliferation;GO:0090305//nucleic acid phosphodiester bond hydrolysis;GO:0051306//mitotic sister chromatid separation;GO:0051301//cell division	GO:0004527//exonuclease activity;GO:0003723//RNA binding;GO:0004540//ribonuclease activity	GO:0005737//cytoplasm
Unigene11923_CR1A	151	193	80.5697	gi|3287903|sp|P81397.1|RHCA_AGKRH	101.7	1e-20	RecName: Full=Rhodocetin subunit alpha >gi|60593471|pdb|1SB2|A Chain A, High Resolution Structure Determination Of Rhodocetin >gi|281307050|pdb|3GPR|A Chain A, Crystal Structure Of Rhodocetin	gi|33341207|gb|AF354923.1|	69.9	3e-09	Trimeresurus stejnegeri stejaggregin-B alpha chain-4 mRNA, complete cds	sp|P81397|RHCA_CALRH	101	3e-22	Rhodocetin subunit alpha OS=Calloselasma rhodostoma PE=1 SV=1	--	--	--	--	--	--	--	--	--	--	-	GO:0030246//carbohydrate binding	GO:0005576//extracellular region
Unigene18755_CR1A	2512	3206	80.4517	gi|327261305|ref|XP_003215471.1|	869	0	PREDICTED: ornithine decarboxylase-like [Anolis carolinensis]	gi|463410924|gb|GAFZ01050592.1|	1515	0	TSA: Anolis carolinensis comp3090_c0_seq7 transcribed RNA sequence	sp|P27117|DCOR_BOVIN	802	0	Ornithine decarboxylase OS=Bos taurus GN=ODC1 PE=2 SV=1	SPAC144.04c	382	2e-105	COG0019	Diaminopimelate decarboxylase	K01581	0	868	acs:100567639	ornithine decarboxylase [EC:4.1.1.17]	GO:0033387//putrescine biosynthetic process from ornithine	GO:0004586//ornithine decarboxylase activity	-
Unigene24834_CR1A	779	991	80.1914	gi|327276006|ref|XP_003222762.1|	389.8	7e-107	PREDICTED: UPF0510 protein INM02-like [Anolis carolinensis]	gi|463420128|gb|GAFZ01047478.1|	381	1e-102	TSA: Anolis carolinensis comp2554_c0_seq4 transcribed RNA sequence	sp|Q6P7K5|EMC10_XENTR	331	1e-90	ER membrane protein complex subunit 10 OS=Xenopus tropicalis GN=emc10 PE=2 SV=1	--	--	--	--	--	--	--	--	--	--	-	-	GO:0072546//ER membrane protein complex
Unigene24804_CR1A	2596	3287	79.8154	gi|327272524|ref|XP_003221034.1|	639	0	PREDICTED: hsc70-interacting protein-like [Anolis carolinensis]	gi|463518875|gb|GAFZ01013877.1|	799	0	TSA: Anolis carolinensis comp655_c0_seq1 transcribed RNA sequence	sp|Q5ZLF0|F10A1_CHICK	618	2e-176	Hsc70-interacting protein OS=Gallus gallus GN=ST13 PE=2 SV=1	SPAC17G6.19c	62	5e-09	COG0457	FOG: TPR repeat	K09560	0	639	acs:100566365	suppressor of tumorigenicity protein 13	GO:0006950//response to stress	-	GO:0005737//cytoplasm
Unigene24795_CR1A	196	247	79.4387	--	--	--	--	gi|213510697|ref|NM_001139703.1|	67.9	2e-08	Salmo salar polyubiquitin (LOC100194618), mRNA >gi|197632334|gb|BT043776.1| Salmo salar clone HM6_1255 polyubiquitin mRNA, complete cds	--	--	--	--	--	--	--	--	--	--	--	--	--	--	-	-	-
Unigene18627_CR1A	1690	2128	79.3737	gi|3378673|emb|CAA08878.1|	696.4	0	Cathepsin D [Podarcis siculus]	gi|3378672|emb|AJ009838.1|	700	0	Podarcis sicula mRNA for ovarian Cathepsin D	sp|Q05744|CATD_CHICK	629	5e-180	Cathepsin D OS=Gallus gallus GN=CTSD PE=1 SV=1	--	--	--	--	--	K01379	0	687	acs:100567238	cathepsin D [EC:3.4.23.5]	GO:0008219//cell death;GO:0000045//autophagic vacuole assembly;GO:0006508//proteolysis;GO:0019886//antigen processing and presentation of exogenous peptide antigen via MHC class II	GO:0004190//aspartic-type endopeptidase activity	GO:0005739//mitochondrion;GO:0043202//lysosomal lumen;GO:0005615//extracellular space;GO:0042470//melanosome;GO:0031012//extracellular matrix
Unigene24814_CR1A	3044	3818	79.0647	gi|62088600|dbj|BAD92747.1|	1615.1	0	EBNA-2 co-activator variant [Homo sapiens]	gi|463555164|gb|GAFZ01001551.1|	2555	0	TSA: Anolis carolinensis comp1189_c0_seq1 transcribed RNA sequence	sp|Q5REU4|SND1_PONAB	1611	0	Staphylococcal nuclease domain-containing protein 1 OS=Pongo abelii GN=SND1 PE=2 SV=1	SPCC645.08c	352	3e-96	COG1525	Micrococcal nuclease (thermonuclease) homologs	K15979	0	1617	cfa:475204	staphylococcal nuclease domain-containing protein 1	GO:0090305//nucleic acid phosphodiester bond hydrolysis;GO:0006355//regulation of transcription, DNA-dependent;GO:0031047//gene silencing by RNA;GO:0019048//virus-host interaction	GO:0003676//nucleic acid binding;GO:0004518//nuclease activity;GO:0003713//transcription coactivator activity	GO:0005739//mitochondrion;GO:0016442//RNA-induced silencing complex;GO:0042470//melanosome;GO:0005634//nucleus
Unigene22834_CR1A	2523	3161	78.9766	gi|327264864|ref|XP_003217231.1|	1390.6	0	PREDICTED: SEC14-like protein 1-like [Anolis carolinensis]	gi|463242905|gb|GAFZ01079178.1|	1941	0	TSA: Anolis carolinensis comp4673_c0_seq1 transcribed RNA sequence	sp|Q92503|S14L1_HUMAN	1307	0	SEC14-like protein 1 OS=Homo sapiens GN=SEC14L1 PE=1 SV=2	--	--	--	--	--	--	--	--	--	--	GO:0006810//transport	-	GO:0016021//integral to membrane
Unigene18712_CR1A	1964	2452	78.6992	gi|327285378|ref|XP_003227411.1|	277.3	2e-72	PREDICTED: stathmin-like [Anolis carolinensis]	gi|327285377|ref|XM_003227363.1|	1104	0	PREDICTED: Anolis carolinensis stathmin-like (LOC100568004), mRNA	sp|P31395|STMN1_CHICK	266	1e-70	Stathmin OS=Gallus gallus GN=STMN1 PE=1 SV=1	--	--	--	--	--	K04381	3e-73	277	acs:100568004	stathmin	GO:0009615//response to virus;GO:0031115//negative regulation of microtubule polymerization;GO:0007019//microtubule depolymerization;GO:0035556//intracellular signal transduction;GO:0007420//brain development;GO:0007052//mitotic spindle organization;GO:0051272//positive regulation of cellular component movement;GO:0007409//axonogenesis	GO:0004871//signal transducer activity;GO:0015631//tubulin binding	GO:0005829//cytosol;GO:0005874//microtubule;GO:0016020//membrane
Unigene22999_CR1A	435	541	78.397	--	--	--	--	gi|238747220|gb|GQ197349.1|	65.9	2e-07	Agkistrodon contortrix clone E33DIFJ02IOD99 microsatellite sequence	--	--	--	--	--	--	--	--	--	--	--	--	--	--	-	-	-
CL3996.Contig1_CR1A	177	220	78.3503	--	--	--	--	gi|238740550|gb|GQ190679.1|	129	5e-27	Agkistrodon contortrix clone E33DIFJ02IMAAR microsatellite sequence	--	--	--	--	--	--	--	--	--	--	--	--	--	--	-	-	-
Unigene6467_CR1A	1429	1772	78.1669	gi|327260832|ref|XP_003215237.1|	509.2	2e-142	PREDICTED: malate dehydrogenase, cytoplasmic-like [Anolis carolinensis]	gi|461580289|gb|GAGB011153562.1|	914	0	TSA: Anolis carolinensis k81:1167173 transcribed RNA sequence	sp|P40925|MDHC_HUMAN	498	1e-140	Malate dehydrogenase, cytoplasmic OS=Homo sapiens GN=MDH1 PE=1 SV=4	DR0325	270	3e-72	COG0039	Malate/lactate dehydrogenases	K00025	3e-143	509	acs:100553622	malate dehydrogenase [EC:1.1.1.37]	GO:0006107//oxaloacetate metabolic process;GO:0006734//NADH metabolic process;GO:0006108//malate metabolic process;GO:0006099//tricarboxylic acid cycle;GO:0044262//cellular carbohydrate metabolic process;GO:0006094//gluconeogenesis	GO:0051287//NAD binding;GO:0030060//L-malate dehydrogenase activity;GO:0004470//malic enzyme activity;GO:0047860//diiodophenylpyruvate reductase activity	GO:0005829//cytosol;GO:0005739//mitochondrion;GO:0005813//centrosome
Unigene19260_CR1A	1407	1741	78.0003	gi|327288606|ref|XP_003229017.1|	115.9	5e-24	PREDICTED: coatomer subunit delta-like [Anolis carolinensis]	gi|463541115|gb|GAFZ01006316.1|	204	8e-49	TSA: Anolis carolinensis comp1685_c0_seq1 transcribed RNA sequence	sp|Q5ZL57|COPD_CHICK	113	1e-24	Coatomer subunit delta OS=Gallus gallus GN=ARCN1 PE=2 SV=1	--	--	--	--	--	--	--	--	--	--	GO:0006891//intra-Golgi vesicle-mediated transport;GO:0006890//retrograde vesicle-mediated transport, Golgi to ER;GO:0006886//intracellular protein transport	GO:0005515//protein binding	GO:0030131//clathrin adaptor complex;GO:0030126//COPI vesicle coat
Unigene24823_CR1A	2041	2518	77.7686	gi|327276139|ref|XP_003222828.1|	654.4	0	PREDICTED: p2X purinoceptor 4-like [Anolis carolinensis]	gi|462898140|gb|GAFZ01193768.1|	236	4e-58	TSA: Anolis carolinensis comp12371_c0_seq1 transcribed RNA sequence	sp|Q99571|P2RX4_HUMAN	602	8e-172	P2X purinoceptor 4 OS=Homo sapiens GN=P2RX4 PE=1 SV=2	--	--	--	--	--	K05218	0	654	acs:100561452	purinergic receptor P2X, ligand-gated ion channel 4	GO:0010524//positive regulation of calcium ion transport into cytosol;GO:0035590//purinergic nucleotide receptor signaling pathway;GO:0001894//tissue homeostasis;GO:0002028//regulation of sodium ion transport;GO:0045429//positive regulation of nitric oxide biosynthetic process;GO:0034405//response to fluid shear stress;GO:0042311//vasodilation;GO:0019233//sensory perception of pain;GO:0008217//re…	GO:0042803//protein homodimerization activity;GO:0005507//copper ion binding;GO:0004931//extracellular ATP-gated cation channel activity;GO:0005102//receptor binding;GO:0008144//drug binding;GO:0008270//zinc ion binding;GO:0005524//ATP binding;GO:0045296//cadherin binding;GO:0001614//purinergic nucleotide receptor activity	GO:0014069//postsynaptic density;GO:0030054//cell junction;GO:0043195//terminal bouton;GO:0005887//integral to plasma membrane;GO:0048471//perinuclear region of cytoplasm;GO:0045177//apical part of cell;GO:0043025//neuronal cell body
Unigene24843_CR1A	525	645	77.4447	--	--	--	--	--	--	--	--	--	--	--	--	--	--	--	--	--	--	--	--	--	--	-	-	-
Unigene6922_CR1A	1731	2124	77.348	gi|315113883|ref|NP_001186694.1|	270.4	2e-70	15 kDa selenoprotein precursor [Taeniopygia guttata]	gi|464485570|gb|GAGA01316143.1|	391	1e-105	TSA: Anolis carolinensis k36_9533066 transcribed RNA sequence	sp|Q802F3|SEP15_DANRE	261	3e-69	15 kDa selenoprotein OS=Danio rerio GN=sep15 PE=2 SV=2	--	--	--	--	--	--	--	--	--	--	GO:0051084//'de novo' posttranslational protein folding	GO:0008430//selenium binding	GO:0005788//endoplasmic reticulum lumen
Unigene24815_CR1A	857	1051	77.306	gi|56605979|ref|NP_663430.2|	320.1	8e-86	transcription factor BTF3 isoform 1 [Mus musculus] >gi|66774043|sp|Q64152.3|BTF3_MOUSE RecName: Full=Transcription factor BTF3; AltName: Full=RNA polymerase B transcription factor 3 >gi|39795650|gb|AAH64010.1| Basic transcription factor 3 [Mus musculus] >gi|148668533|gb|EDL00852.1| basic transcription factor 3, isoform CRA_a [Mus musculus]	gi|468303630|gb|GAGG011007105.1|	603	1e-169	TSA: Anolis carolinensis k51:5946827 transcribed RNA sequence	sp|Q64152|BTF3_MOUSE	320	3e-87	Transcription factor BTF3 OS=Mus musculus GN=Btf3 PE=2 SV=3	--	--	--	--	--	K01527	4e-86	318	gga:426154	nascent polypeptide-associated complex subunit beta	GO:0006355//regulation of transcription, DNA-dependent;GO:0072643//interferon-gamma secretion;GO:0002456//T cell mediated immunity;GO:0001701//in utero embryonic development;GO:0006366//transcription from RNA polymerase II promoter	GO:0005515//protein binding	GO:0016021//integral to membrane;GO:0005634//nucleus;GO:0005886//plasma membrane
Unigene16579_CR1A	314	385	77.2899	--	--	--	--	--	--	--	--	--	--	--	--	--	--	--	--	--	--	--	--	--	--	-	-	-
Unigene6439_CR1A	1152	1412	77.2634	--	--	--	--	gi|238746004|gb|GQ196133.1|	67.9	1e-07	Agkistrodon contortrix clone E33DIFJ02GEQC0 microsatellite sequence	--	--	--	--	--	--	--	--	--	--	--	--	--	--	-	-	-
CL4138.Contig3_CR1A	605	740	77.1024	--	--	--	--	gi|238742414|gb|GQ192543.1|	200	6e-48	Agkistrodon contortrix clone E33DIFJ02F6ZCQ microsatellite sequence	--	--	--	--	--	--	--	--	--	--	--	--	--	--	-	-	-
Unigene11875_CR1A	2822	3444	76.9303	gi|334349625|ref|XP_001381342.2|	687.2	0	PREDICTED: cAMP-dependent protein kinase catalytic subunit alpha-like [Monodelphis domestica]	gi|463526689|gb|GAFZ01011226.1|	1707	0	TSA: Anolis carolinensis comp424_c0_seq2 transcribed RNA sequence	sp|P27791|KAPCA_RAT	685	0	cAMP-dependent protein kinase catalytic subunit alpha OS=Rattus norvegicus GN=Prkaca PE=1 SV=2	SPAC17G8.14c_2	229	3e-59	COG0515	Serine/threonine protein kinase	K04345	0	689	mdo:100032298	protein kinase A [EC:2.7.11.11]	GO:0071158//positive regulation of cell cycle arrest;GO:0001707//mesoderm formation;GO:0043457//regulation of cellular respiration;GO:0046827//positive regulation of protein export from nucleus;GO:0048240//sperm capacitation;GO:0051966//regulation of synaptic transmission, glutamatergic;GO:0071333//cellular response to glucose stimulus;GO:0045667//regulation of osteoblast differentiation;GO:00713…	GO:0031625//ubiquitin protein ligase binding;GO:0004691//cAMP-dependent protein kinase activity;GO:0032403//protein complex binding;GO:0005524//ATP binding;GO:0019901//protein kinase binding;GO:0034237//protein kinase A regulatory subunit binding	GO:0031594//neuromuscular junction;GO:0005829//cytosol;GO:0005654//nucleoplasm;GO:0005952//cAMP-dependent protein kinase complex;GO:0005886//plasma membrane;GO:0048471//perinuclear region of cytoplasm;GO:0005794//Golgi apparatus;GO:0005739//mitochondrion;GO:0005813//centrosome
Unigene20808_CR1A	205	250	76.8737	--	--	--	--	--	--	--	--	--	--	--	--	--	--	--	--	--	--	--	--	--	--	-	-	-
CL2129.Contig1_CR1A	425	517	76.6819	gi|444707155|gb|ELW48447.1|	113.2	3e-24	NADH dehydrogenase [ubiquinone] 1 alpha subcomplex subunit 4 [Tupaia chinensis]	gi|462798491|gb|GAFZ01230762.1|	65.9	1e-07	TSA: Anolis carolinensis comp37096_c0_seq1 transcribed RNA sequence	sp|Q62425|NDUA4_MOUSE	107	6e-24	NADH dehydrogenase [ubiquinone] 1 alpha subcomplex subunit 4 OS=Mus musculus GN=Ndufa4 PE=1 SV=2	--	--	--	--	--	K03948	6e-25	112	gga:772135	NADH dehydrogenase (ubiquinone) 1 alpha subcomplex 4 [EC:1.6.5.3 1.6.99.3]	-	GO:0004129//cytochrome-c oxidase activity	GO:0005751//mitochondrial respiratory chain complex IV;GO:0005747//mitochondrial respiratory chain complex I
CL702.Contig1_CR1A	1356	1635	76.0063	gi|449493747|ref|XP_002190489.2|	81.6	1e-13	PREDICTED: uncharacterized protein LOC100225058 [Taeniopygia guttata]	gi|238742637|gb|GQ192766.1|	101	9e-18	Agkistrodon contortrix clone E33DIFJ02I8T83 microsatellite sequence	--	--	--	--	--	--	--	--	--	K09506	2e-13	77.4	mgp:100541686	DnaJ homolog subfamily A member 5	-	-	-
Unigene6501_CR1A	702	844	75.7874	gi|327266782|ref|XP_003218183.1|	227.3	5e-58	PREDICTED: 60S ribosomal protein L22-like 1-like [Anolis carolinensis]	gi|469106829|gb|GAGG010407296.1|	379	1e-101	TSA: Anolis carolinensis k31:13357564 transcribed RNA sequence	sp|Q9D7S7|RL22L_MOUSE	214	1e-55	60S ribosomal protein L22-like 1 OS=Mus musculus GN=Rpl22l1 PE=1 SV=1	--	--	--	--	--	K02891	7e-59	227	acs:100567253	large subunit ribosomal protein L22e	GO:0006412//translation	GO:0003735//structural constituent of ribosome	GO:0005840//ribosome
Unigene6527_CR1A	1773	2127	75.6224	gi|327272356|ref|XP_003220951.1|	264.6	1e-68	PREDICTED: endoplasmin-like [Anolis carolinensis]	gi|464977145|gb|GACT011477695.1|	714	0	TSA: Anolis carolinensis k66:2138873 transcribed RNA sequence	sp|P08110|ENPL_CHICK	249	1e-65	Endoplasmin OS=Gallus gallus GN=HSP90B1 PE=1 SV=1	YMR186w	113	1e-24	COG0326	Molecular chaperone, HSP90 family	K09487	2e-69	264	acs:100566875	heat shock protein 90kDa beta	GO:0030433//ER-associated protein catabolic process;GO:0006457//protein folding;GO:0043066//negative regulation of apoptotic process;GO:0031247//actin rod assembly;GO:0001666//response to hypoxia;GO:0071318//cellular response to ATP;GO:0043666//regulation of phosphoprotein phosphatase activity	GO:0046790//virion binding;GO:0050750//low-density lipoprotein particle receptor binding;GO:0051082//unfolded protein binding;GO:0019903//protein phosphatase binding;GO:0003723//RNA binding;GO:0005524//ATP binding	GO:0016529//sarcoplasmic reticulum;GO:0005788//endoplasmic reticulum lumen;GO:0042470//melanosome;GO:0005789//endoplasmic reticulum membrane;GO:0005829//cytosol;GO:0030496//midbody;GO:0048471//perinuclear region of cytoplasm;GO:0044459//plasma membrane part
Unigene24780_CR1A	216	259	75.5853	gi|13959657|sp|Q9PTU8.1|VSP3_BOTJA	109.4	5e-23	RecName: Full=Snake venom serine protease BPA; Short=SVSP; AltName: Full=Bothrops protease A; Short=BPA; Flags: Precursor >gi|6691473|dbj|BAA89310.1| protease A [Bothrops jararaca]	gi|33307079|gb|AF395774.1|	266	4e-68	Trimeresurus stejnegeri serine protease CL5 precursor, mRNA, complete cds	sp|P0DJF5|VSPPA_CRYAB	109	2e-24	Venom plasminogen activator GPV-PA OS=Cryptelytrops albolabris PE=2 SV=1	--	--	--	--	--	K09463	1e-11	68.6	mdo:100028184	kallikrein 13 [EC:3.4.21.-]	GO:0006508//proteolysis	GO:0004252//serine-type endopeptidase activity	GO:0005576//extracellular region
Unigene24811_CR1A	567	678	75.3769	gi|327279420|ref|XP_003224454.1|	92.8	9e-18	PREDICTED: hypothetical protein LOC100560275 [Anolis carolinensis]	gi|468917457|gb|GAGG010591463.1|	65.9	2e-07	TSA: Anolis carolinensis k36:455913 transcribed RNA sequence	sp|Q54T81|DKC1_DICDI	59.3	5e-09	Probable H/ACA ribonucleoprotein complex subunit 4 OS=Dictyostelium discoideum GN=nola4 PE=1 SV=1	YLR175w	50.1	2e-06	COG0130	Pseudouridine synthase	K03138	1e-08	60.1	aag:AaeL_AAEL003945	transcription initiation factor TFIIF subunit alpha	-	-	-
Unigene11859_CR1A	430	514	75.3505	--	--	--	--	--	--	--	--	--	--	--	--	--	--	--	--	--	--	--	--	--	--	-	-	-
Unigene6505_CR1A	2493	2980	75.3504	gi|465977985|gb|EMP34930.1|	364.8	1e-98	hypothetical protein UY3_07964 [Chelonia mydas]	gi|463528704|gb|GAFZ01010542.1|	1201	0	TSA: Anolis carolinensis comp356_c0_seq2 transcribed RNA sequence	sp|Q3SZF2|ARF4_BOVIN	358	2e-98	ADP-ribosylation factor 4 OS=Bos taurus GN=ARF4 PE=2 SV=3	YDL137w	284	4e-76	COG1100	GTPase SAR1 and related small G proteins	K07939	3e-98	360	acs:100565228	ADP-ribosylation factor 4	GO:0015031//protein transport;GO:0006184//GTP catabolic process;GO:0007173//epidermal growth factor receptor signaling pathway;GO:0016192//vesicle-mediated transport;GO:0007420//brain development;GO:0007264//small GTPase mediated signal transduction;GO:0048678//response to axon injury	GO:0005515//protein binding;GO:0005525//GTP binding;GO:0003924//GTPase activity	GO:0005794//Golgi apparatus;GO:0005886//plasma membrane
CL3475.Contig1_CR1A	234	279	75.1588	--	--	--	--	gi|238748126|gb|GQ198255.1|	170	2e-39	Agkistrodon contortrix clone E33DIFJ02FQ8FK microsatellite sequence	--	--	--	--	--	--	--	--	--	--	--	--	--	--	-	-	-
Unigene16252_CR1A	400	474	74.6981	--	--	--	--	gi|238740550|gb|GQ190679.1|	97.6	4e-17	Agkistrodon contortrix clone E33DIFJ02IMAAR microsatellite sequence	--	--	--	--	--	--	--	--	--	--	--	--	--	--	-	-	-
Unigene21346_CR1A	3186	3770	74.5911	gi|58003506|gb|AAW62259.1|	516.5	3e-144	calbindin D28K [Pantherophis guttatus]	gi|58003505|gb|AY877347.1|	1503	0	Pantherophis guttatus calbindin D28K mRNA, complete cds	sp|P04354|CALB1_CHICK	462	2e-129	Calbindin OS=Gallus gallus GN=CALB1 PE=1 SV=3	--	--	--	--	--	K14757	8e-131	469	acs:100567779	calbindin D28	GO:0072286//metanephric connecting tubule development;GO:0007626//locomotory behavior;GO:0072205//metanephric collecting duct development;GO:0035502//metanephric part of ureteric bud development;GO:0010842//retina layer formation;GO:0007611//learning or memory;GO:0072221//metanephric distal convoluted tubule development;GO:0006816//calcium ion transport;GO:0048167//regulation of synaptic plastici…	GO:0005515//protein binding;GO:0005509//calcium ion binding;GO:0005499//vitamin D binding	GO:0012506//vesicle membrane;GO:0005829//cytosol;GO:0045211//postsynaptic membrane;GO:0030425//dendrite;GO:0043025//neuronal cell body;GO:0030424//axon;GO:0005634//nucleus
Unigene24825_CR1A	715	846	74.5857	gi|118099484|ref|XP_415397.2|	275.8	1e-72	PREDICTED: NADH dehydrogenase [ubiquinone] 1 alpha subcomplex subunit 8 [Gallus gallus]	gi|463512488|gb|GAFZ01016053.1|	153	1e-33	TSA: Anolis carolinensis comp806_c0_seq1 transcribed RNA sequence	sp|Q9DCJ5|NDUA8_MOUSE	268	1e-71	NADH dehydrogenase [ubiquinone] 1 alpha subcomplex subunit 8 OS=Mus musculus GN=Ndufa8 PE=1 SV=3	--	--	--	--	--	K03952	2e-73	275	gga:417112	NADH dehydrogenase (ubiquinone) 1 alpha subcomplex 8 [EC:1.6.5.3 1.6.99.3]	GO:0006810//transport;GO:0022900//electron transport chain	-	GO:0005758//mitochondrial intermembrane space;GO:0005747//mitochondrial respiratory chain complex I
Unigene6444_CR1A	1099	1299	74.508	gi|57525333|ref|NP_001006225.1|	679.5	0	26S protease regulatory subunit 7 [Gallus gallus]	gi|327273621|ref|XM_003221531.1|	735	0	PREDICTED: Anolis carolinensis 26S protease regulatory subunit 7-like (LOC100559862), mRNA	sp|P46472|PRS7_XENLA	678	0	26S protease regulatory subunit 7 OS=Xenopus laevis GN=psmc2 PE=2 SV=1	SPBC16C6.07c	515	6e-146	COG1222	ATP-dependent 26S proteasome regulatory subunit	K03061	0	679	acs:100559862	26S proteasome regulatory subunit T1	GO:0010467//gene expression;GO:0051436//negative regulation of ubiquitin-protein ligase activity involved in mitotic cell cycle;GO:0002479//antigen processing and presentation of exogenous peptide antigen via MHC class I, TAP-dependent;GO:0000084//S phase of mitotic cell cycle;GO:0006977//DNA damage response, signal transduction by p53 class mediator resulting in cell cycle arrest;GO:0006200//ATP…	GO:0008233//peptidase activity;GO:0017025//TBP-class protein binding;GO:0005524//ATP binding;GO:0016887//ATPase activity	GO:0022624//proteasome accessory complex;GO:0005829//cytosol;GO:0005654//nucleoplasm;GO:0005739//mitochondrion;GO:0000932//cytoplasmic mRNA processing body;GO:0005730//nucleolus
Unigene24809_CR1A	3279	3840	73.8212	gi|327282536|ref|XP_003225998.1|	883.2	0	PREDICTED: protein ERGIC-53-like [Anolis carolinensis]	gi|463425105|gb|GAFZ01045794.1|	981	0	TSA: Anolis carolinensis comp2268_c0_seq1 transcribed RNA sequence	sp|P49257|LMAN1_HUMAN	835	0	Protein ERGIC-53 OS=Homo sapiens GN=LMAN1 PE=1 SV=2	--	--	--	--	--	K10080	0	883	acs:100562643	lectin, mannose-binding 1	GO:0018279//protein N-linked glycosylation via asparagine;GO:0006457//protein folding;GO:0043687//post-translational protein modification;GO:0007030//Golgi organization;GO:0006888//ER to Golgi vesicle-mediated transport;GO:0032527//protein exit from endoplasmic reticulum;GO:0034498//early endosome to Golgi transport;GO:0010638//positive regulation of organelle organization;GO:0007596//blood coagu…	GO:0046872//metal ion binding;GO:0005537//mannose binding;GO:0051082//unfolded protein binding	GO:0012507//ER to Golgi transport vesicle membrane;GO:0016021//integral to membrane;GO:0000139//Golgi membrane;GO:0033116//endoplasmic reticulum-Golgi intermediate compartment membrane;GO:0005789//endoplasmic reticulum membrane;GO:0030017//sarcomere
Unigene24833_CR1A	199	233	73.8064	gi|1351938|sp|P47797.1|VSPF2_CALRH	98.2	1e-19	RecName: Full=Thrombin-like enzyme ancrod-2; Short=SVTLE; AltName: Full=Fibrinogen-clotting enzyme; AltName: Full=Snake venom serine protease; Short=SVSP; AltName: Full=Venombin A; Flags: Precursor >gi|403078|gb|AAA49195.1| ancrod [Calloselasma rhodostoma]	gi|403077|gb|L07308.1|CSEANC	149	6e-33	Calloselasma rhodostoma ancrod mRNA, complete cds	sp|P47797|VSPF2_CALRH	98.2	4e-21	Thrombin-like enzyme ancrod-2 OS=Calloselasma rhodostoma PE=2 SV=1	--	--	--	--	--	--	--	--	--	--	-	-	-
Unigene16124_CR1A	1289	1508	73.7462	gi|327282062|ref|XP_003225763.1|	505.4	2e-141	PREDICTED: CMP-N-acetylneuraminate-beta-galactosamide-alpha-2,3-sialyltransferase 4-like [Anolis carolinensis]	gi|327282061|ref|XM_003225715.1|	470	1e-129	PREDICTED: Anolis carolinensis CMP-N-acetylneuraminate-beta-galactosamide-alpha-2, 3-sialyltransferase 4-like (LOC100565594), mRNA	sp|Q11206|SIA4C_HUMAN	414	2e-115	CMP-N-acetylneuraminate-beta-galactosamide-alpha-2,3-sialyltransferase 4 OS=Homo sapiens GN=ST3GAL4 PE=2 SV=1	--	--	--	--	--	K03494	3e-142	505	acs:100565594	beta-galactoside alpha-2,3-sialyltransferase (sialyltransferase 4C) [EC:2.4.99.4]	GO:0018279//protein N-linked glycosylation via asparagine;GO:0043687//post-translational protein modification;GO:0016266//O-glycan processing;GO:0018146//keratan sulfate biosynthetic process	GO:0003836//beta-galactoside (CMP) alpha-2,3-sialyltransferase activity;GO:0047288//monosialoganglioside sialyltransferase activity	GO:0032580//Golgi cisterna membrane;GO:0030173//integral to Golgi membrane;GO:0005576//extracellular region
Unigene6448_CR1A	527	616	73.682	--	--	--	--	gi|354799191|gb|JN963692.1|	83.8	8e-13	Mus musculus targeted non-conditional, lacZ-tagged mutant allele Osm:tm1e(KOMP)Wtsi; transgenic	--	--	--	--	--	--	--	--	--	--	--	--	--	--	-	-	-
Unigene7007_CR1A	3823	4462	73.5727	gi|18000293|gb|AAL54908.1|AF165225_1	1158.3	0	eukaryotic translation inititation factor 4B [Lapemis hardwickii]	gi|18000292|gb|AF165225.1|AF165225	2938	0	Lapemis hardwickii eukaryotic translation inititation factor 4B (eIF4B) mRNA, complete cds	sp|P23588|IF4B_HUMAN	893	0	Eukaryotic translation initiation factor 4B OS=Homo sapiens GN=EIF4B PE=1 SV=2	SPAC140.02	58.9	6e-08	COG0724	RNA-binding proteins (RRM domain)	K03258	0	1114	acs:100567929	translation initiation factor 4B	GO:0008286//insulin receptor signaling pathway;GO:0000289//nuclear-transcribed mRNA poly(A) tail shortening;GO:0006446//regulation of translational initiation	GO:0003743//translation initiation factor activity;GO:0005515//protein binding;GO:0000166//nucleotide binding	GO:0016281//eukaryotic translation initiation factor 4F complex;GO:0005829//cytosol
CL2882.Contig1_CR1A	993	1158	73.5107	gi|171854641|dbj|BAG16511.1|	483.8	5e-135	nerve growth factor [Trimeresurus flavoviridis]	gi|11120559|gb|AF306533.1|AF306533	1626	0	Crotalus durissus terrificus nerve growth factor mRNA, complete cds	sp|Q9DEZ9|NGFV_CRODU	477	2e-134	Venom nerve growth factor OS=Crotalus durissus terrificus PE=2 SV=1	--	--	--	--	--	K02582	5e-111	401	acs:100553574	nerve growth factor, beta	-	-	-
Unigene24803_CR1A	1990	2307	73.0779	gi|327259463|ref|XP_003214556.1|	1022.7	0	PREDICTED: ATP synthase subunit alpha, mitochondrial-like [Anolis carolinensis]	gi|327259462|ref|XM_003214508.1|	1067	0	PREDICTED: Anolis carolinensis ATP synthase subunit alpha, mitochondrial-like (LOC100566465), mRNA	sp|Q5R546|ATPA_PONAB	996	0	ATP synthase subunit alpha, mitochondrial OS=Pongo abelii GN=ATP5A1 PE=2 SV=1	YBL099w	745	0	COG0056	F0F1-type ATP synthase, alpha subunit	K02132	0	1022	acs:100566465	F-type H+-transporting ATPase subunit alpha [EC:3.6.3.14]	GO:0015991//ATP hydrolysis coupled proton transport;GO:0042776//mitochondrial ATP synthesis coupled proton transport;GO:0001937//negative regulation of endothelial cell proliferation;GO:0006629//lipid metabolic process;GO:0009790//embryo development;GO:0006200//ATP catabolic process;GO:0022904//respiratory electron transport chain	GO:0046961//proton-transporting ATPase activity, rotational mechanism;GO:0046933//hydrogen ion transporting ATP synthase activity, rotational mechanism;GO:0042288//MHC class I protein binding;GO:0043499//eukaryotic cell surface binding;GO:0005524//ATP binding	GO:0005759//mitochondrial matrix;GO:0005753//mitochondrial proton-transporting ATP synthase complex;GO:0045261//proton-transporting ATP synthase complex, catalytic core F(1);GO:0008180//signalosome;GO:0005886//plasma membrane
Unigene301_CR1A	1555	1794	72.725	gi|327279492|ref|XP_003224490.1|	634	6e-180	PREDICTED: keratin, type I cytoskeletal 18-like [Anolis carolinensis]	gi|463557359|gb|GAFZ01000804.1|	599	1e-167	TSA: Anolis carolinensis comp1110_c0_seq1 transcribed RNA sequence	sp|P05783|K1C18_HUMAN	524	3e-148	Keratin, type I cytoskeletal 18 OS=Homo sapiens GN=KRT18 PE=1 SV=2	XF0818	53.9	7e-07	COG2730	Endoglucanase	K07604	0	634	acs:100567731	type I keratin, acidic	GO:0043000//Golgi to plasma membrane CFTR protein transport;GO:0007049//cell cycle;GO:0033209//tumor necrosis factor-mediated signaling pathway;GO:0019048//virus-host interaction;GO:0009653//anatomical structure morphogenesis;GO:0043066//negative regulation of apoptotic process	GO:0097110//scaffold protein binding;GO:0005198//structural molecule activity	GO:0005730//nucleolus;GO:0034451//centriolar satellite;GO:0045095//keratin filament;GO:0048471//perinuclear region of cytoplasm
Unigene12063_CR1A	1576	1818	72.7159	gi|18000297|gb|AAL54910.1|	533.9	9e-150	unknown [Lapemis hardwickii]	gi|18000296|gb|AF168679.1|AF168679	1013	0	Lapemis hardwickii unknown mRNA	sp|Q9MZ08|BCAM_BOVIN	69.3	2e-11	Basal cell adhesion molecule OS=Bos taurus GN=BCAM PE=2 SV=2	--	--	--	--	--	K06534	1e-12	75.1	mdo:100031173	melanoma cell adhesion molecule	-	-	-
Unigene11857_CR1A	157	181	72.6725	--	--	--	--	gi|1490198|dbj|D49391.1|	133	3e-28	Ovophis okinavensis pseudogene for phospholipase A2 isozyme, complete cds	--	--	--	--	--	--	--	--	--	--	--	--	--	--	-	-	-
Unigene24788_CR1A	673	775	72.5902	gi|118103044|ref|XP_001234221.1|	57.4	6e-07	PREDICTED: coiled-coil domain-containing protein 56 [Gallus gallus]	--	--	--	--	--	--	--	--	--	--	--	--	--	--	--	--	--	--	-	-	-
Unigene24816_CR1A	1007	1159	72.5513	gi|431892940|gb|ELK03368.1|	344	7e-93	Transgelin-2 [Pteropus alecto]	gi|463527949|gb|GAFZ01010797.1|	264	8e-67	TSA: Anolis carolinensis comp375_c0_seq1 transcribed RNA sequence	sp|Q9WVA4|TAGL2_MOUSE	339	5e-93	Transgelin-2 OS=Mus musculus GN=Tagln2 PE=1 SV=4	YOR367w	86.3	8e-17	COG5199	Calponin	--	--	--	--	--	GO:0007517//muscle organ development	GO:0005515//protein binding	GO:0031965//nuclear membrane;GO:0005886//plasma membrane
CL703.Contig1_CR1A	917	1052	72.3166	gi|334359125|pdb|3AV2|A	266.5	1e-69	Chain A, The Human Nucleosome Structure Containing The Histone Variant H3.3 >gi|334359129|pdb|3AV2|E Chain E, The Human Nucleosome Structure Containing The Histone Variant H3.3	gi|463895753|gb|GAGA01569039.1|	488	1e-134	TSA: Anolis carolinensis k56_3476349 transcribed RNA sequence	sp|Q6P823|H33_XENTR	265	1e-70	Histone H3.3 OS=Xenopus tropicalis GN=TGas113e22.1 PE=1 SV=3	SPBC1105.11c	248	8e-66	COG2036	Histones H3 and H4	K11253	5e-70	265	gga:100859629	histone H3	GO:0008340//determination of adult lifespan;GO:0008360//regulation of cell shape;GO:0001649//osteoblast differentiation;GO:0006974//response to DNA damage stimulus;GO:0007155//cell adhesion;GO:0040010//positive regulation of growth rate;GO:0007420//brain development;GO:0009792//embryo development ending in birth or egg hatching;GO:0007596//blood coagulation;GO:0002119//nematode larval development…	GO:0046982//protein heterodimerization activity;GO:0003677//DNA binding	GO:0005654//nucleoplasm;GO:0005700//polytene chromosome;GO:0005576//extracellular region;GO:0000786//nucleosome;GO:0001740//Barr body
CL3351.Contig2_CR1A	170	195	72.3065	--	--	--	--	gi|402810592|gb|JX220981.1|	242	4e-61	Deinagkistrodon acutus snake venom serine protease Da-36 gene, complete cds	--	--	--	--	--	--	--	--	--	--	--	--	--	--	-	-	-
Unigene24817_CR1A	170	194	71.9357	--	--	--	--	gi|32396013|gb|AY251282.1|	133	3e-28	Bothrops jararacussu serine protease mRNA, complete cds	--	--	--	--	--	--	--	--	--	--	--	--	--	--	-	-	-
CL3707.Contig1_CR1A	8267	9434	71.9349	gi|327261275|ref|XP_003215456.1|	906.7	0	PREDICTED: membrane-bound O-acyltransferase domain-containing protein 2-like [Anolis carolinensis]	gi|463434425|gb|GAFZ01042630.1|	1834	0	TSA: Anolis carolinensis comp22795_c0_seq1 transcribed RNA sequence	sp|Q5ZKL6|MBOA2_CHICK	904	0	Membrane-bound O-acyltransferase domain-containing protein 2 OS=Gallus gallus GN=mboat2 PE=2 SV=1	YOR175c	194	2e-48	COG5202	Predicted membrane protein	K13517	0	906	acs:100564499	lysophospholipid acyltransferase 1/2 [EC:2.3.1.51 2.3.1.-]	GO:0046474//glycerophospholipid biosynthetic process;GO:0036151//phosphatidylcholine acyl-chain remodeling;GO:0036152//phosphatidylethanolamine acyl-chain remodeling	GO:0003841//1-acylglycerol-3-phosphate O-acyltransferase activity	GO:0005789//endoplasmic reticulum membrane;GO:0016021//integral to membrane
Unigene24848_CR1A	3170	3611	71.8058	gi|326913161|ref|XP_003202909.1|	727.6	0	PREDICTED: heat shock 70 kDa protein 13-like [Meleagris gallopavo]	gi|462020670|gb|GAGB010848743.1|	708	0	TSA: Anolis carolinensis k51:6596676 transcribed RNA sequence	sp|Q2TBX4|HSP13_BOVIN	681	0	Heat shock 70 kDa protein 13 OS=Bos taurus GN=HSPA13 PE=2 SV=1	YER103w	296	1e-79	COG0443	Molecular chaperone	K09491	0	727	mgp:100545560	stress 70 protein chaperone microsome-associated 60kDa protein	-	GO:0005524//ATP binding	GO:0005783//endoplasmic reticulum
Unigene6753_CR1A	849	967	71.7977	gi|471357395|ref|XP_004369289.1|	235.3	2e-60	PREDICTED: protein FAM136A [Trichechus manatus latirostris]	gi|463260112|gb|GAFZ01073333.1|	180	7e-42	TSA: Anolis carolinensis comp25330_c0_seq1 transcribed RNA sequence	sp|Q9CR98|F136A_MOUSE	232	7e-61	Protein FAM136A OS=Mus musculus GN=Fam136a PE=1 SV=1	DR2418	49.3	8e-06	COG0745	Response regulators consisting of a CheY-like receiver domain and a winged-helix DNA-binding domain	K00658	5e-07	55.5	dmo:Dmoj_GI22693	2-oxoglutarate dehydrogenase E2 component (dihydrolipoamide succinyltransferase) [EC:2.3.1.61]	-	-	GO:0005739//mitochondrion
CL2882.Contig3_CR1A	966	1100	71.7806	gi|171854641|dbj|BAG16511.1|	483.8	5e-135	nerve growth factor [Trimeresurus flavoviridis]	gi|171854640|dbj|AB362782.1|	1465	0	Trimeresurus flavoviridis mRNA for nerve growth factor, complete cds	sp|Q9DEZ9|NGFV_CRODU	477	2e-134	Venom nerve growth factor OS=Crotalus durissus terrificus PE=2 SV=1	--	--	--	--	--	K02582	4e-111	401	acs:100553574	nerve growth factor, beta	-	-	-
Unigene20178_CR1A	475	540	71.6624	--	--	--	--	gi|141794795|gb|BC115424.1|	61.9	3e-06	Mus musculus cDNA clone IMAGE:40093570	--	--	--	--	--	--	--	--	--	--	--	--	--	--	-	-	-
CL3575.Contig2_CR1A	1515	1721	71.6077	gi|327272513|ref|XP_003221029.1|	496.1	2e-138	PREDICTED: cyclic AMP-dependent transcription factor ATF-4-like [Anolis carolinensis]	gi|463526919|gb|GAFZ01011147.1|	502	1e-138	TSA: Anolis carolinensis comp412_c0_seq4 transcribed RNA sequence	sp|P18848|ATF4_HUMAN	399	1e-110	Cyclic AMP-dependent transcription factor ATF-4 OS=Homo sapiens GN=ATF4 PE=1 SV=3	--	--	--	--	--	K04374	3e-139	496	acs:100565177	activating transcription factor 4	GO:0034976//response to endoplasmic reticulum stress;GO:0006355//regulation of transcription, DNA-dependent;GO:0048522//positive regulation of cellular process;GO:0042981//regulation of apoptotic process	-	GO:0044424//intracellular part
CL2832.Contig3_CR1A	1345	1525	71.4725	gi|17367183|sp|Q9W7L0.3|ENOA_PYTRG	744.6	0	RecName: Full=Alpha-enolase; AltName: Full=2-phospho-D-glycerate hydro-lyase; AltName: Full=Phosphopyruvate hydratase >gi|5305427|gb|AAD41646.1|AF072589_1 alpha enolase [Python regius]	gi|5305426|gb|AF072589.1|AF072589	1277	0	Python regius alpha enolase mRNA, complete cds	sp|Q9W7L0|ENOA_PYTRG	744	0	Alpha-enolase OS=Python regius PE=2 SV=3	YGR254w	500	3e-141	COG0148	Enolase	K01689	0	740	mgp:100543180	enolase [EC:4.2.1.11]	GO:0009615//response to virus;GO:0030308//negative regulation of cell growth;GO:0006096//glycolysis;GO:0006094//gluconeogenesis;GO:0045892//negative regulation of transcription, DNA-dependent;GO:0044281//small molecule metabolic process	GO:0000287//magnesium ion binding;GO:0004634//phosphopyruvate hydratase activity	GO:0000015//phosphopyruvate hydratase complex;GO:0005886//plasma membrane
Unigene12060_CR1A	1846	2087	71.266	gi|327276427|ref|XP_003222971.1|	840.9	0	PREDICTED: lysophosphatidylcholine acyltransferase 2-like [Anolis carolinensis]	gi|327276426|ref|XM_003222923.1|	396	1e-106	PREDICTED: Anolis carolinensis lysophosphatidylcholine acyltransferase 2 (lpcat2), mRNA	sp|Q8BYI6|PCAT2_MOUSE	694	0	Lysophosphatidylcholine acyltransferase 2 OS=Mus musculus GN=Lpcat2 PE=1 SV=1	YKL190w	70.9	7e-12	COG5126	Ca2+-binding protein (EF-Hand superfamily)	K13510	0	840	acs:100557762	lysophosphatidylcholine acyltransferase / lyso-PAF acetyltransferase [EC:2.3.1.23 2.3.1.67]	GO:0009987//cellular process;GO:0008152//metabolic process	GO:0046872//metal ion binding;GO:0008374//O-acyltransferase activity	GO:0043231//intracellular membrane-bounded organelle;GO:0044444//cytoplasmic part
Unigene24812_CR1A	424	476	70.7673	gi|301780202|ref|XP_002925517.1|	85.5	8e-16	PREDICTED: cytochrome c oxidase subunit 7A2, mitochondrial-like [Ailuropoda melanoleuca]	gi|345785138|ref|XM_850347.2|	75.8	2e-10	PREDICTED: Canis lupus familiaris cytochrome c oxidase subunit VIIa polypeptide 1 (muscle) (COX7A1), mRNA	sp|P13184|CX7A2_BOVIN	83.6	1e-16	Cytochrome c oxidase subunit 7A2, mitochondrial OS=Bos taurus GN=COX7A2 PE=1 SV=3	--	--	--	--	--	K02270	1e-16	85.5	aml:100470634	cytochrome c oxidase subunit 7a	-	-	GO:0005743//mitochondrial inner membrane
Unigene24827_CR1A	686	768	70.5714	gi|327263846|ref|XP_003216728.1|	220.3	6e-56	PREDICTED: ATP synthase lipid-binding protein, mitochondrial-like [Anolis carolinensis]	gi|463900335|gb|GAGA01566747.1|	236	1e-58	TSA: Anolis carolinensis k56_3469842 transcribed RNA sequence	sp|P56384|AT5G3_MOUSE	205	8e-53	ATP synthase lipid-binding protein, mitochondrial OS=Mus musculus GN=Atp5g3 PE=2 SV=1	Q0130	94	2e-19	COG0636	F0F1-type ATP synthase, subunit c/Archaeal/vacuolar-type H+-ATPase, subunit K	K02128	2e-53	208	oaa:100084526	F-type H+-transporting ATPase subunit c [EC:3.6.3.14]	GO:0015986//ATP synthesis coupled proton transport;GO:0015991//ATP hydrolysis coupled proton transport	GO:0015078//hydrogen ion transmembrane transporter activity;GO:0008289//lipid binding	GO:0005739//mitochondrion;GO:0016021//integral to membrane;GO:0045263//proton-transporting ATP synthase complex, coupling factor F(o)
Unigene23796_CR1A	745	833	70.4823	--	--	--	--	--	--	--	--	--	--	--	--	--	--	--	--	--	--	--	--	--	--	-	-	-
Unigene24878_CR1A	579	646	70.3308	--	--	--	--	gi|238734827|gb|GQ184956.1|	73.8	8e-10	Agkistrodon contortrix clone E33DIFJ02F7WS1 microsatellite sequence	--	--	--	--	--	--	--	--	--	--	--	--	--	--	-	-	-
Unigene18224_CR1A	463	515	70.1161	--	--	--	--	gi|464615331|gb|GAGA01186382.1|	347	3e-92	TSA: Anolis carolinensis k31_11570720 transcribed RNA sequence	--	--	--	--	--	--	--	--	--	--	--	--	--	--	-	-	-
Unigene11924_CR1A	891	987	69.8282	--	--	--	--	--	--	--	--	--	--	--	--	--	--	--	--	--	--	--	--	--	--	-	-	-
Unigene11970_CR1A	934	1030	69.5155	gi|124231|sp|P10160.2|IF5A1_RABIT	308.5	3e-82	RecName: Full=Eukaryotic translation initiation factor 5A-1; Short=eIF-5A-1; Short=eIF-5A1; AltName: Full=Eukaryotic initiation factor 5A isoform 1; Short=eIF-5A; AltName: Full=eIF-4D	gi|463526754|gb|GAFZ01011204.1|	700	0	TSA: Anolis carolinensis comp418_c1_seq1 transcribed RNA sequence	sp|P10160|IF5A1_RABIT	308	1e-83	Eukaryotic translation initiation factor 5A-1 OS=Oryctolagus cuniculus GN=EIF5A PE=1 SV=2	SPAC26H5.10c	217	2e-56	COG0231	Translation elongation factor P (EF-P)/translation initiation factor 5A (eIF-5A)	K03263	2e-83	309	ptr:750603	translation initiation factor 5A	GO:0006413//translational initiation;GO:0043066//negative regulation of apoptotic process;GO:0006406//mRNA export from nucleus;GO:0007568//aging;GO:0006611//protein export from nucleus;GO:0006452//translational frameshifting;GO:0008284//positive regulation of cell proliferation;GO:0008612//peptidyl-lysine modification to hypusine;GO:0006917//induction of apoptosis;GO:0045905//positive regulation …	GO:0003746//translation elongation factor activity;GO:0047485//protein N-terminus binding;GO:0003743//translation initiation factor activity;GO:0043022//ribosome binding;GO:0017070//U6 snRNA binding	GO:0005789//endoplasmic reticulum membrane;GO:0005829//cytosol;GO:0005643//nuclear pore;GO:0030425//dendrite;GO:0043025//neuronal cell body;GO:0005642//annulate lamellae
Unigene6809_CR1A	898	989	69.4243	gi|27807203|ref|NP_777092.1|	248.1	4e-64	NADH dehydrogenase [ubiquinone] 1 beta subcomplex subunit 8, mitochondrial precursor [Bos taurus] >gi|400525|sp|Q02372.1|NDUB8_BOVIN RecName: Full=NADH dehydrogenase [ubiquinone] 1 beta subcomplex subunit 8, mitochondrial; AltName: Full=Complex I-ASHI; Short=CI-ASHI; AltName: Full=NADH-ubiquinone oxidoreductase ASHI subunit; Flags: Precursor >gi|234|emb|CAA44894.1| NADH dehydrogenase [Bos taurus]…	gi|465310395|gb|GACT011313232.1|	73.8	1e-09	TSA: Anolis carolinensis k51:6127614 transcribed RNA sequence	sp|Q02372|NDUB8_BOVIN	248	2e-65	NADH dehydrogenase [ubiquinone] 1 beta subcomplex subunit 8, mitochondrial OS=Bos taurus GN=NDUFB8 PE=1 SV=1	--	--	--	--	--	K03964	6e-65	248	bta:282517	NADH dehydrogenase (ubiquinone) 1 beta subcomplex 8 [EC:1.6.5.3 1.6.99.3]	GO:0006120//mitochondrial electron transport, NADH to ubiquinone;GO:0044281//small molecule metabolic process	GO:0008137//NADH dehydrogenase (ubiquinone) activity	GO:0005747//mitochondrial respiratory chain complex I;GO:0016021//integral to membrane;GO:0005783//endoplasmic reticulum
Unigene16821_CR1A	569	626	69.3511	gi|326933504|ref|XP_003212843.1|	208	2e-52	PREDICTED: LOW QUALITY PROTEIN: 26S proteasome non-ATPase regulatory subunit 4-like [Meleagris gallopavo]	gi|463248907|gb|GAFZ01077137.1|	293	5e-76	TSA: Anolis carolinensis comp4247_c0_seq1 transcribed RNA sequence	sp|P55036|PSMD4_HUMAN	202	4e-52	26S proteasome non-ATPase regulatory subunit 4 OS=Homo sapiens GN=PSMD4 PE=1 SV=1	--	--	--	--	--	K03029	3e-53	207	mgp:100541732	26S proteasome regulatory subunit N10	GO:0006511//ubiquitin-dependent protein catabolic process;GO:0042044//fluid transport	-	GO:0005737//cytoplasm;GO:0008540//proteasome regulatory particle, base subcomplex
Unigene11866_CR1A	2729	3000	69.2962	gi|327259893|ref|XP_003214770.1|	631.7	6e-179	PREDICTED: eukaryotic translation initiation factor 4 gamma 2-like [Anolis carolinensis]	gi|463519051|gb|GAFZ01013818.1|	2520	0	TSA: Anolis carolinensis comp635_c0_seq1 transcribed RNA sequence	sp|Q5R7J9|IF4G2_PONAB	622	1e-177	Eukaryotic translation initiation factor 4 gamma 2 OS=Pongo abelii GN=EIF4G2 PE=2 SV=2	--	--	--	--	--	K03260	8e-180	631	acs:100558785	translation initiation factor 4G	GO:0007050//cell cycle arrest;GO:0016070//RNA metabolic process;GO:0008219//cell death;GO:0019221//cytokine-mediated signaling pathway;GO:0006446//regulation of translational initiation	GO:0003743//translation initiation factor activity;GO:0003677//DNA binding;GO:0005515//protein binding	GO:0016281//eukaryotic translation initiation factor 4F complex;GO:0005829//cytosol
Unigene18711_CR1A	211	231	69.0114	--	--	--	--	gi|238745006|gb|GQ195135.1|	77.8	2e-11	Agkistrodon contortrix clone E33DIFJ02IMY1M microsatellite sequence	--	--	--	--	--	--	--	--	--	--	--	--	--	--	-	-	-
Unigene18626_CR1A	1166	1272	68.767	--	--	--	--	gi|238739015|gb|GQ189144.1|	105	5e-19	Agkistrodon contortrix clone E33DIFJ02HLDMT microsatellite sequence	--	--	--	--	--	--	--	--	--	--	--	--	--	--	-	-	-
Unigene24371_CR1A	1822	1987	68.745	--	--	--	--	gi|298902388|emb|FQ235233.1|	135	8e-28	Rattus norvegicus TL0AEA55YP13 mRNA sequence	--	--	--	--	--	--	--	--	--	--	--	--	--	--	-	-	-
Unigene24821_CR1A	502	545	68.4359	gi|296210469|ref|XP_002751977.1|	124	2e-27	PREDICTED: NADH dehydrogenase [ubiquinone] 1 beta subcomplex subunit 2, mitochondrial isoform 1 [Callithrix jacchus]	gi|301772637|ref|XM_002921693.1|	109	1e-20	PREDICTED: Ailuropoda melanoleuca NADH dehydrogenase [ubiquinone] 1 beta subcomplex subunit 2, mitochondrial-like (LOC100469603), partial mRNA	sp|Q9CPU2|NDUB2_MOUSE	120	1e-27	NADH dehydrogenase [ubiquinone] 1 beta subcomplex subunit 2, mitochondrial OS=Mus musculus GN=Ndufb2 PE=3 SV=1	--	--	--	--	--	K03958	2e-27	122	cfa:100683846	NADH dehydrogenase (ubiquinone) 1 beta subcomplex 2 [EC:1.6.5.3 1.6.99.3]	GO:0044281//small molecule metabolic process;GO:0022904//respiratory electron transport chain	-	GO:0005747//mitochondrial respiratory chain complex I
Unigene22759_CR1A	2520	2727	68.2144	gi|327277370|ref|XP_003223438.1|	460.3	2e-127	PREDICTED: PCTP-like protein-like [Anolis carolinensis]	gi|463492896|gb|GAFZ01022711.1|	238	1e-58	TSA: Anolis carolinensis comp21833_c0_seq1 transcribed RNA sequence	sp|Q9JMD3|PCTL_MOUSE	377	9e-104	PCTP-like protein OS=Mus musculus GN=Stard10 PE=1 SV=1	--	--	--	--	--	K08283	7e-10	67	mdo:100012109	Goodpasture-antigen-binding protein kinase [EC:2.7.11.9]	-	-	-
Unigene11854_CR1A	589	637	68.1735	gi|350538019|ref|NP_001232772.1|	156.4	7e-37	NADH dehydrogenase (ubiquinone) 1, alpha/beta subcomplex, 1, 8kDa [Taeniopygia guttata]	gi|363739603|ref|XM_414872.3|	165	3e-37	PREDICTED: Gallus gallus NADH dehydrogenase (ubiquinone) 1, alpha/beta subcomplex, 1, 8kDa (NDUFAB1), mRNA	sp|Q9CR21|ACPM_MOUSE	154	9e-38	Acyl carrier protein, mitochondrial OS=Mus musculus GN=Ndufab1 PE=1 SV=1	FN0150	71.6	8e-13	COG0236	Acyl carrier protein	K03955	1e-37	155	cfa:479805	NADH dehydrogenase (ubiquinone) 1 alpha/beta subcomplex 1 [EC:1.6.5.3 1.6.99.3]	GO:0006631//fatty acid metabolic process;GO:0009249//protein lipoylation	-	GO:0005747//mitochondrial respiratory chain complex I
Unigene21651_CR1A	709	766	68.1042	gi|351697426|gb|EHB00345.1|	380.9	2e-104	Protein RER1 [Heterocephalus glaber]	gi|465741955|gb|GAGC011347686.1|	613	1e-172	TSA: Anolis carolinensis k51:2419256 transcribed RNA sequence	sp|Q5ZHM5|RER1_CHICK	380	1e-105	Protein RER1 OS=Gallus gallus GN=RER1 PE=2 SV=1	SPAC22E12.05c	193	2e-49	COG5249	Golgi protein involved in Golgi-to-ER retrieval	K00658	9e-06	50.8	ame:409155	2-oxoglutarate dehydrogenase E2 component (dihydrolipoamide succinyltransferase) [EC:2.3.1.61]	GO:0006890//retrograde vesicle-mediated transport, Golgi to ER	-	GO:0030173//integral to Golgi membrane
Unigene11849_CR1A	810	872	67.8614	gi|126305837|ref|XP_001363855.1|	360.1	6e-98	PREDICTED: actin-related protein 2/3 complex subunit 3-like [Monodelphis domestica] >gi|334327105|ref|XP_001372889.2| PREDICTED: actin-related protein 2/3 complex subunit 3-like [Monodelphis domestica]	gi|468260788|gb|GAGG011028558.1|	385	1e-103	TSA: Anolis carolinensis k56:151212 transcribed RNA sequence	sp|O15145|ARPC3_HUMAN	357	1e-98	Actin-related protein 2/3 complex subunit 3 OS=Homo sapiens GN=ARPC3 PE=1 SV=3	--	--	--	--	--	K05756	9e-99	360	mdo:100015059	actin related protein 2/3 complex, subunit 3	GO:0034314//Arp2/3 complex-mediated actin nucleation;GO:0006928//cellular component movement	GO:0003779//actin binding;GO:0005200//structural constituent of cytoskeleton	GO:0005885//Arp2/3 protein complex;GO:0030027//lamellipodium;GO:0005737//cytoplasm
Unigene24181_CR1A	1331	1430	67.7251	gi|224064516|ref|XP_002194933.1|	773.9	0	PREDICTED: large neutral amino acids transporter small subunit 1 [Taeniopygia guttata]	gi|402909258|ref|XM_003917291.1|	1096	0	PREDICTED: Papio anubis solute carrier family 7 (amino acid transporter light chain, L system), member 5 (SLC7A5), mRNA	sp|Q01650|LAT1_HUMAN	769	0	Large neutral amino acids transporter small subunit 1 OS=Homo sapiens GN=SLC7A5 PE=1 SV=2	alr1519	191	3e-48	COG0531	Amino acid transporters	K13780	0	773	tgu:100218991	solute carrier family 7 (L-type amino acid transporter), member 5	GO:0015804//neutral amino acid transport;GO:0006520//cellular amino acid metabolic process;GO:0003333//amino acid transmembrane transport;GO:0050900//leukocyte migration;GO:0007399//nervous system development;GO:0030154//cell differentiation;GO:0007596//blood coagulation;GO:0015807//L-amino acid transport	GO:0042605//peptide antigen binding;GO:0015175//neutral amino acid transmembrane transporter activity;GO:0015179//L-amino acid transmembrane transporter activity	GO:0005829//cytosol;GO:0016021//integral to membrane;GO:0016324//apical plasma membrane
Unigene6511_CR1A	153	164	67.5684	gi|195035962|ref|XP_001989440.1|	58.9	8e-08	GH18803 [Drosophila grimshawi] >gi|193893636|gb|EDV92502.1| GH18803 [Drosophila grimshawi]	gi|395501803|ref|XM_003755232.1|	67.9	1e-08	PREDICTED: Sarcophilus harrisii frequently rearranged in advanced T-cell lymphomas 2 (FRAT2), mRNA	sp|Q8MP30|Y7791_DICDI	55.1	3e-08	Uncharacterized histidine-rich protein DDB_G0274557 OS=Dictyostelium discoideum GN=DDB_G0274557 PE=4 SV=1	--	--	--	--	--	K00658	9e-09	58.9	dgr:Dgri_GH18803	2-oxoglutarate dehydrogenase E2 component (dihydrolipoamide succinyltransferase) [EC:2.3.1.61]	-	GO:0016740//transferase activity	-
CL1790.Contig1_CR1A	160	171	67.3702	--	--	--	--	--	--	--	--	--	--	--	--	--	--	--	--	--	--	--	--	--	--	-	-	-
Unigene24856_CR1A	1967	2101	67.3307	gi|327290407|ref|XP_003229914.1|	751.5	0	PREDICTED: programmed cell death protein 4-like, partial [Anolis carolinensis]	gi|463244407|gb|GAFZ01078670.1|	1015	0	TSA: Anolis carolinensis comp4532_c0_seq1 transcribed RNA sequence	sp|Q9JID1|PDCD4_RAT	511	2e-144	Programmed cell death protein 4 OS=Rattus norvegicus GN=Pdcd4 PE=1 SV=2	Rv3876	65.5	3e-10	COG0455	ATPases involved in chromosome partitioning	K03626	7e-15	83.2	gga:396544	nascent polypeptide-associated complex subunit alpha	GO:0007569//cell aging;GO:0045892//negative regulation of transcription, DNA-dependent;GO:0043508//negative regulation of JUN kinase activity	GO:0005515//protein binding	GO:0005730//nucleolus;GO:0005829//cytosol
Unigene22798_CR1A	1140	1216	67.2388	gi|432936587|ref|XP_004082183.1|	281.2	7e-74	PREDICTED: cofilin-2-like [Oryzias latipes]	gi|469832457|gb|BT149977.1|	248	5e-62	Salmo salar clone H6_0723 cofilin-2 mRNA, complete cds	sp|Q5G6V9|COF2_PIG	275	2e-73	Cofilin-2 OS=Sus scrofa GN=CFL2 PE=2 SV=4	--	--	--	--	--	K05765	1e-73	277	ptr:452853	cofilin	GO:0030042//actin filament depolymerization	GO:0003779//actin binding	GO:0005737//cytoplasm;GO:0016363//nuclear matrix;GO:0015629//actin cytoskeleton
Unigene24844_CR1A	908	967	67.1324	--	--	--	--	gi|461654682|gb|GAGB011120876.1|	97.6	9e-17	TSA: Anolis carolinensis k76:1548333 transcribed RNA sequence	--	--	--	--	--	--	--	--	--	--	--	--	--	--	-	-	-
CL1116.Contig2_CR1A	231	246	67.1297	--	--	--	--	gi|994788|dbj|D31780.1|TRUGTGPLAC	244	1e-61	Trimeresurus gramineus gTgPLA2-I gene for phospholipase A2, complete cds (exon1-4)	--	--	--	--	--	--	--	--	--	--	--	--	--	--	-	-	-
Unigene19271_CR1A	2578	2743	67.0709	gi|465954211|gb|EMP25762.1|	621.3	8e-176	4F2 cell-surface antigen heavy chain [Chelonia mydas]	gi|463053370|gb|GAFZ01141057.1|	208	1e-49	TSA: Anolis carolinensis comp8983_c0_seq1 transcribed RNA sequence	sp|P08195|4F2_HUMAN	495	2e-139	4F2 cell-surface antigen heavy chain OS=Homo sapiens GN=SLC3A2 PE=1 SV=3	DR1375	120	1e-26	COG0366	Glycosidases	K06519	1e-139	498	ssc:100144589	solute carrier family 3, member 2	GO:0055085//transmembrane transport;GO:0050900//leukocyte migration;GO:0006812//cation transport;GO:0007596//blood coagulation;GO:0006865//amino acid transport	GO:0005432//calcium:sodium antiporter activity;GO:0005515//protein binding	GO:0009986//cell surface;GO:0044425//membrane part;GO:0005886//plasma membrane
Unigene24875_CR1A	194	206	66.9356	--	--	--	--	--	--	--	--	--	--	--	--	--	--	--	--	--	--	--	--	--	--	-	-	-
Unigene18618_CR1A	1224	1297	66.7959	gi|327282237|ref|XP_003225850.1|	399.4	1e-109	PREDICTED: polyglutamine-binding protein 1-like [Anolis carolinensis]	gi|463224200|gb|GAFZ01085490.1|	422	1e-114	TSA: Anolis carolinensis comp5926_c0_seq1 transcribed RNA sequence	sp|Q2HJC9|PQBP1_BOVIN	332	8e-91	Polyglutamine-binding protein 1 OS=Bos taurus GN=PQBP1 PE=2 SV=1	--	--	--	--	--	K12865	2e-110	399	acs:100565787	polyglutamine-binding protein 1	GO:0034063//stress granule assembly;GO:0006351//transcription, DNA-dependent	GO:0003677//DNA binding;GO:0003713//transcription coactivator activity	GO:0010494//cytoplasmic stress granule;GO:0005730//nucleolus;GO:0071598//neuronal ribonucleoprotein granule
Unigene20530_CR1A	785	831	66.7303	--	--	--	--	--	--	--	--	sp|P02812|PRB2_HUMAN	52.4	1e-06	Basic salivary proline-rich protein 2 OS=Homo sapiens GN=PRB2 PE=1 SV=3	--	--	--	--	--	K13911	3e-06	52.8	pon:100444154	basic salivary proline-rich protein 1/2	-	-	-
Unigene7009_CR1A	2472	2607	66.4789	gi|363742917|ref|XP_003642741.1|	858.2	0	PREDICTED: selenium-binding protein 1-A [Gallus gallus]	gi|463406079|gb|GAFZ01052223.1|	791	0	TSA: Anolis carolinensis comp3387_c0_seq1 transcribed RNA sequence	sp|Q569D5|SBP1_XENTR	793	0	Selenium-binding protein 1 OS=Xenopus tropicalis GN=selenbp1 PE=2 SV=1	--	--	--	--	--	K01090	8e-30	133	cel:F42G8.8	protein phosphatase [EC:3.1.3.16]	GO:0015031//protein transport	GO:0008430//selenium binding	GO:0016020//membrane;GO:0005829//cytosol;GO:0005634//nucleus
Unigene24819_CR1A	984	1034	66.2395	gi|327275596|ref|XP_003222559.1|	405.2	2e-111	PREDICTED: proteasome subunit beta type-3-like [Anolis carolinensis]	gi|463665528|gb|GAGA01684098.1|	484	1e-133	TSA: Anolis carolinensis k76_1247074 transcribed RNA sequence	sp|P33672|PSB3_BOVIN	390	2e-108	Proteasome subunit beta type-3 OS=Bos taurus GN=PSMB3 PE=1 SV=3	YER094c	228	9e-60	COG0638	20S proteasome, alpha and beta subunits	K02735	3e-112	405	acs:100556255	20S proteasome subunit beta 3 [EC:3.4.25.1]	GO:0000209//protein polyubiquitination;GO:0006521//regulation of cellular amino acid metabolic process;GO:0051437//positive regulation of ubiquitin-protein ligase activity involved in mitotic cell cycle;GO:0042981//regulation of apoptotic process;GO:0010467//gene expression;GO:0051436//negative regulation of ubiquitin-protein ligase activity involved in mitotic cell cycle;GO:0002479//antigen proc…	GO:0004298//threonine-type endopeptidase activity	GO:0005654//nucleoplasm;GO:0005839//proteasome core complex;GO:0005829//cytosol
Unigene24836_CR1A	1094	1147	66.0903	gi|348572492|ref|XP_003472026.1|	628.6	1e-178	PREDICTED: 26S proteasome non-ATPase regulatory subunit 7-like [Cavia porcellus]	gi|120431960|gb|EF191951.1|	731	0	Taeniopygia guttata clone 0057P0002B10 proteasome 26S non-ATPase subunit 7-like mRNA, complete sequence	sp|Q3ZBD0|PSD7_BOVIN	622	6e-178	26S proteasome non-ATPase regulatory subunit 7 OS=Bos taurus GN=PSMD7 PE=2 SV=1	SPCC1682.10	321	1e-87	COG1310	Predicted metal-dependent protease of the PAD1/JAB1 superfamily	K03038	1e-178	625	aml:100473896	26S proteasome regulatory subunit N8	GO:0000209//protein polyubiquitination;GO:0006521//regulation of cellular amino acid metabolic process;GO:0051437//positive regulation of ubiquitin-protein ligase activity involved in mitotic cell cycle;GO:0042981//regulation of apoptotic process;GO:0010467//gene expression;GO:0016032//viral reproduction;GO:0051436//negative regulation of ubiquitin-protein ligase activity involved in mitotic cell…	GO:0005515//protein binding	GO:0005654//nucleoplasm;GO:0005829//cytosol;GO:0005838//proteasome regulatory particle
CL564.Contig6_CR1A	2584	2702	65.915	gi|301620562|ref|XP_002939645.1|	290.8	1e-157	PREDICTED: e3 ubiquitin-protein ligase HUWE1-like [Xenopus (Silurana) tropicalis]	--	--	--	--	--	--	--	--	YIL082w-a_2	65.9	3e-10	COG2801	Transposase and inactivated derivatives	K10592	2e-158	293	xtr:100489531	E3 ubiquitin-protein ligase HUWE1 [EC:6.3.2.19]	-	-	-
Unigene16503_CR1A	2668	2770	65.4463	gi|327286488|ref|XP_003227962.1|	507.3	1e-141	PREDICTED: UPF0498 protein KIAA1191 homolog [Anolis carolinensis]	gi|463540938|gb|GAFZ01006376.1|	751	0	TSA: Anolis carolinensis comp1699_c0_seq1 transcribed RNA sequence	sp|Q5F368|P33MX_CHICK	408	4e-113	Putative monooxygenase p33MONOX OS=Gallus gallus GN=P33MONOX PE=2 SV=1	--	--	--	--	--	--	--	--	--	--	-	GO:0016491//oxidoreductase activity	GO:0005737//cytoplasm
Unigene24810_CR1A	622	645	65.3673	gi|327265190|ref|XP_003217391.1|	161	3e-38	PREDICTED: v-type proton ATPase subunit e 1-like [Anolis carolinensis]	gi|463521643|gb|GAFZ01012941.1|	182	1e-42	TSA: Anolis carolinensis comp512_c8_seq48 transcribed RNA sequence	sp|P81103|VA0E1_BOVIN	139	6e-33	V-type proton ATPase subunit e 1 OS=Bos taurus GN=ATP6V0E1 PE=1 SV=3	--	--	--	--	--	K02153	5e-39	160	acs:100557545	V-type H+-transporting ATPase subunit H [EC:3.6.3.14]	GO:0033572//transferrin transport;GO:0090382//phagosome maturation;GO:0008286//insulin receptor signaling pathway;GO:0006879//cellular iron ion homeostasis;GO:0015991//ATP hydrolysis coupled proton transport;GO:0007035//vacuolar acidification;GO:0051701//interaction with host;GO:0043200//response to amino acid stimulus;GO:0016049//cell growth	GO:0046961//proton-transporting ATPase activity, rotational mechanism	GO:0030670//phagocytic vesicle membrane;GO:0016021//integral to membrane;GO:0033179//proton-transporting V-type ATPase, V0 domain;GO:0010008//endosome membrane
Unigene369_CR1A	1168	1210	65.3031	gi|327267837|ref|XP_003218705.1|	411.4	4e-113	PREDICTED: ubiquitin carboxyl-terminal hydrolase isozyme L3-like [Anolis carolinensis]	gi|465161653|gb|GACT011386998.1|	234	8e-58	TSA: Anolis carolinensis k56:4217512 transcribed RNA sequence	sp|P15374|UCHL3_HUMAN	387	3e-107	Ubiquitin carboxyl-terminal hydrolase isozyme L3 OS=Homo sapiens GN=UCHL3 PE=1 SV=1	--	--	--	--	--	K05609	6e-114	411	acs:100556573	ubiquitin carboxyl-terminal hydrolase L3 [EC:3.4.19.12]	GO:0006511//ubiquitin-dependent protein catabolic process;GO:0032869//cellular response to insulin stimulus;GO:0045600//positive regulation of fat cell differentiation;GO:0042755//eating behavior;GO:0016579//protein deubiquitination;GO:0060041//retina development in camera-type eye;GO:0007628//adult walking behavior	GO:0004221//ubiquitin thiolesterase activity;GO:0008234//cysteine-type peptidase activity;GO:0043130//ubiquitin binding	GO:0005739//mitochondrion;GO:0005634//nucleus
Unigene23993_CR1A	1536	1591	65.2936	gi|327276853|ref|XP_003223181.1|	546.2	1e-153	PREDICTED: eukaryotic translation initiation factor 3 subunit F-like [Anolis carolinensis]	gi|463521802|gb|GAFZ01012887.1|	720	0	TSA: Anolis carolinensis comp511_c0_seq1 transcribed RNA sequence	sp|Q9DCH4|EIF3F_MOUSE	536	4e-152	Eukaryotic translation initiation factor 3 subunit F OS=Mus musculus GN=Eif3f PE=1 SV=2	SPBC4C3.07	175	2e-43	COG1310	Predicted metal-dependent protease of the PAD1/JAB1 superfamily	K03249	2e-154	546	acs:100567597	translation initiation factor 3 subunit F	GO:0006413//translational initiation;GO:0006508//proteolysis	GO:0005515//protein binding;GO:0003743//translation initiation factor activity;GO:0008234//cysteine-type peptidase activity	GO:0005852//eukaryotic translation initiation factor 3 complex;GO:0005829//cytosol
Unigene18464_CR1A	1308	1354	65.2533	gi|327287114|ref|XP_003228274.1|	157.9	1e-36	PREDICTED: ubiquitin-fold modifier 1-like [Anolis carolinensis]	gi|463399367|gb|GAFZ01054482.1|	210	1e-50	TSA: Anolis carolinensis comp3878_c0_seq3 transcribed RNA sequence	sp|B9ENM6|UFM1_SALSA	157	6e-38	Ubiquitin-fold modifier 1 OS=Salmo salar GN=ufm1 PE=3 SV=1	--	--	--	--	--	K12162	1e-37	157	acs:100552951	ubiquitin-fold modifier 1	GO:0071569//protein ufmylation	-	GO:0005737//cytoplasm;GO:0005634//nucleus
CL4138.Contig1_CR1A	996	1026	64.9351	--	--	--	--	gi|238742414|gb|GQ192543.1|	178	3e-41	Agkistrodon contortrix clone E33DIFJ02F6ZCQ microsatellite sequence	--	--	--	--	--	--	--	--	--	--	--	--	--	--	-	-	-
Unigene16429_CR1A	3764	3869	64.7949	gi|327282058|ref|XP_003225761.1|	1130.9	0	PREDICTED: signal recognition particle receptor subunit alpha-like [Anolis carolinensis]	gi|463417851|gb|GAFZ01048243.1|	1314	0	TSA: Anolis carolinensis comp2671_c0_seq1 transcribed RNA sequence	sp|P08240|SRPR_HUMAN	953	0	Signal recognition particle receptor subunit alpha OS=Homo sapiens GN=SRPR PE=1 SV=2	SPBC3B9.03	278	4e-74	COG0552	Signal recognition particle GTPase	K13431	0	1130	acs:100565198	signal recognition particle receptor subunit alpha	GO:0006412//translation;GO:0006184//GTP catabolic process;GO:0006987//activation of signaling protein activity involved in unfolded protein response;GO:0006614//SRP-dependent cotranslational protein targeting to membrane	GO:0005047//signal recognition particle binding;GO:0005525//GTP binding;GO:0003924//GTPase activity	GO:0016021//integral to membrane;GO:0005785//signal recognition particle receptor complex
Unigene337_CR1A	893	916	64.66	--	--	--	--	--	--	--	--	--	--	--	--	--	--	--	--	--	--	--	--	--	--	-	-	-
CL343.Contig2_CR1A	1601	1630	64.1782	gi|426329192|ref|XP_004025626.1|	45.1	1e-169	PREDICTED: nuclease-sensitive element-binding protein 1 [Gorilla gorilla gorilla]	gi|45383328|ref|NM_204414.1|	1251	0	Gallus gallus Y box binding protein 1 (YBX1), mRNA >gi|516700|dbj|D26328.1|CHKESTPC13 Gallus gallus mRNA for mouse dbpB/YB-1 protein homologue, complete cds, clone CLFEST34	sp|Q06066|YBOX1_CHICK	592	6e-169	Nuclease-sensitive element-binding protein 1 OS=Gallus gallus GN=YBX1 PE=2 SV=1	BU489	69.7	1e-11	COG1278	Cold shock proteins	K09276	2e-170	599	gga:386575	Y-box-binding protein 1	GO:0051781//positive regulation of cell division;GO:0000122//negative regulation of transcription from RNA polymerase II promoter;GO:0043066//negative regulation of apoptotic process;GO:0070934//CRD-mediated mRNA stabilization;GO:0051154//negative regulation of striated muscle cell differentiation;GO:0008284//positive regulation of cell proliferation;GO:0046627//negative regulation of insulin rec…	GO:0002039//p53 binding;GO:0003697//single-stranded DNA binding;GO:0043565//sequence-specific DNA binding;GO:0003700//sequence-specific DNA binding transcription factor activity;GO:0003690//double-stranded DNA binding;GO:0008134//transcription factor binding;GO:0003729//mRNA binding	GO:0005654//nucleoplasm;GO:0005689//U12-type spliceosomal complex;GO:0005576//extracellular region;GO:0071204//histone pre-mRNA 3'end processing complex;GO:0010494//cytoplasmic stress granule;GO:0030425//dendrite;GO:0048471//perinuclear region of cytoplasm;GO:0070937//CRD-mediated mRNA stability complex
Unigene24861_CR1A	2451	2483	63.8594	gi|327282302|ref|XP_003225882.1|	722.2	0	PREDICTED: cystathionine gamma-lyase-like [Anolis carolinensis]	gi|327282301|ref|XM_003225834.1|	888	0	PREDICTED: Anolis carolinensis cystathionine gamma-lyase-like (LOC100555553), mRNA	sp|Q58DW2|CGL_BOVIN	650	0	Cystathionine gamma-lyase OS=Bos taurus GN=CTH PE=2 SV=1	APE1226	397	5e-110	COG0626	Cystathionine beta-lyases/cystathionine gamma-synthases	K01758	0	722	acs:100555553	cystathionine gamma-lyase [EC:4.4.1.1]	GO:0018272//protein-pyridoxal-5-phosphate linkage via peptidyl-N6-pyridoxal phosphate-L-lysine;GO:0051289//protein homotetramerization;GO:0043066//negative regulation of apoptotic process;GO:0070814//hydrogen sulfide biosynthetic process;GO:0043123//positive regulation of I-kappaB kinase/NF-kappaB cascade;GO:0044524//protein sulfhydration;GO:0019344//cysteine biosynthetic process;GO:0000098//sulf…	GO:0080146//L-cysteine desulfhydrase activity;GO:0044540//L-cystine L-cysteine-lyase (deaminating);GO:0030170//pyridoxal phosphate binding;GO:0004123//cystathionine gamma-lyase activity;GO:0047982//homocysteine desulfhydrase activity;GO:0005516//calmodulin binding	GO:0005829//cytosol;GO:0005887//integral to plasma membrane;GO:0005634//nucleus
Unigene21353_CR1A	388	393	63.8487	--	--	--	--	--	--	--	--	--	--	--	--	--	--	--	--	--	--	--	--	--	--	-	-	-
Unigene16400_CR1A	3636	3653	63.3311	gi|71896843|ref|NP_001026174.1|	193.4	8e-47	death-associated protein 1 [Gallus gallus] >gi|380846555|gb|AFE84782.1| death associated protein 1 [Gallus gallus] >gi|380846557|gb|AFE84783.1| death associated protein 1 [Meleagris gallopavo]	gi|463513632|gb|GAFZ01015660.1|	260	4e-65	TSA: Anolis carolinensis comp773_c0_seq1 transcribed RNA sequence	sp|P51397|DAP1_HUMAN	167	2e-40	Death-associated protein 1 OS=Homo sapiens GN=DAP PE=1 SV=3	--	--	--	--	--	--	--	--	--	--	GO:0010507//negative regulation of autophagy;GO:0034198//cellular response to amino acid starvation;GO:0006919//activation of cysteine-type endopeptidase activity involved in apoptotic process;GO:0006518//peptide metabolic process;GO:0045892//negative regulation of transcription, DNA-dependent;GO:0032088//negative regulation of NF-kappaB transcription factor activity;GO:0097190//apoptotic signali…	GO:0008270//zinc ion binding;GO:0008237//metallopeptidase activity;GO:0070513//death domain binding;GO:0004177//aminopeptidase activity	GO:0005737//cytoplasm
Unigene11868_CR1A	720	723	63.2991	--	--	--	--	gi|238747115|gb|GQ197244.1|	83.8	1e-12	Agkistrodon contortrix clone E33DIFJ02GV37Y microsatellite sequence	--	--	--	--	--	--	--	--	--	--	--	--	--	--	-	-	-
Unigene22270_CR1A	2653	2664	63.2978	gi|327282726|ref|XP_003226093.1|	1360.1	0	PREDICTED: eukaryotic translation initiation factor 3 subunit B-like [Anolis carolinensis]	gi|463542246|gb|GAFZ01005940.1|	1855	0	TSA: Anolis carolinensis comp1603_c0_seq1 transcribed RNA sequence	sp|P55884|EIF3B_HUMAN	1307	0	Eukaryotic translation initiation factor 3 subunit B OS=Homo sapiens GN=EIF3B PE=1 SV=3	SPAC25G10.08_2	408	2e-113	COG5354	Uncharacterized protein, contains Trp-Asp (WD) repeat	K03253	0	1360	acs:100564811	translation initiation factor 3 subunit B	GO:0006446//regulation of translational initiation	GO:0032947//protein complex scaffold;GO:0003743//translation initiation factor activity;GO:0000166//nucleotide binding	GO:0005852//eukaryotic translation initiation factor 3 complex;GO:0005829//cytosol
CL3589.Contig1_CR1A	1204	1207	63.1935	gi|344925813|dbj|BAK64383.1|	56.6	3e-06	flavorase [Trimeresurus flavoviridis]	gi|95007580|emb|AM261811.1|	936	0	Macrovipera lebetina transmediterranea ml-G1 gene for VGD-containing dimeric disintegrin subunit ML-G1 precursor, exons 1-2	sp|Q8AWI5|VM3HA_GLOHA	50.4	8e-06	Zinc metalloproteinase-disintegrin halysase OS=Gloydius halys PE=1 SV=1	--	--	--	--	--	--	--	--	--	--	-	-	-
Unigene24857_CR1A	1290	1290	63.0364	gi|327288322|ref|XP_003228877.1|	595.9	1e-168	PREDICTED: malate dehydrogenase, mitochondrial-like [Anolis carolinensis]	gi|363741078|ref|XM_415765.3|	446	1e-121	PREDICTED: Gallus gallus malate dehydrogenase 2, NAD (mitochondrial) (MDH2), mRNA	sp|P08249|MDHM_MOUSE	582	5e-166	Malate dehydrogenase, mitochondrial OS=Mus musculus GN=Mdh2 PE=1 SV=3	mdh	334	2e-91	COG0039	Malate/lactate dehydrogenases	K00026	2e-169	595	acs:100563761	malate dehydrogenase [EC:1.1.1.37]	GO:0006107//oxaloacetate metabolic process;GO:0006734//NADH metabolic process;GO:0006108//malate metabolic process;GO:0006099//tricarboxylic acid cycle;GO:0044262//cellular carbohydrate metabolic process;GO:0006475//internal protein amino acid acetylation;GO:0006094//gluconeogenesis	GO:0030060//L-malate dehydrogenase activity;GO:0043621//protein self-association;GO:0046554//malate dehydrogenase (NADP+) activity;GO:0000166//nucleotide binding	GO:0005730//nucleolus;GO:0005743//mitochondrial inner membrane;GO:0005759//mitochondrial matrix;GO:0005886//plasma membrane
Unigene24829_CR1A	528	525	62.6782	gi|148674322|gb|EDL06269.1|	119.8	5e-26	mCG52157 [Mus musculus]	gi|466996212|gb|GAGC010838909.1|	141	4e-30	TSA: Anolis carolinensis k36:17644662 transcribed RNA sequence	sp|Q8K003|TMA7_MOUSE	117	1e-26	Translation machinery-associated protein 7 OS=Mus musculus GN=Tma7 PE=2 SV=1	--	--	--	--	--	--	--	--	--	--	-	-	-
Unigene24842_CR1A	864	858	62.5987	gi|395533609|ref|XP_003768848.1|	244.2	6e-63	PREDICTED: profilin-1 [Sarcophilus harrisii]	gi|463536587|gb|GAFZ01007855.1|	543	1e-151	TSA: Anolis carolinensis comp191_c0_seq1 transcribed RNA sequence	sp|P62963|PROF1_RAT	243	3e-64	Profilin-1 OS=Rattus norvegicus GN=Pfn1 PE=1 SV=2	--	--	--	--	--	K05759	1e-63	243	rno:64303	profilin	GO:0071363//cellular response to growth factor stimulus;GO:0030168//platelet activation;GO:0042989//sequestering of actin monomers;GO:0051054//positive regulation of DNA metabolic process;GO:0001843//neural tube closure;GO:0008219//cell death;GO:0002576//platelet degranulation;GO:0050434//positive regulation of viral transcription;GO:0045944//positive regulation of transcription from RNA polymera…	GO:0005546//phosphatidylinositol-4,5-bisphosphate binding;GO:0005102//receptor binding;GO:0003779//actin binding;GO:0070064//proline-rich region binding;GO:0017048//Rho GTPase binding	GO:0043005//neuron projection;GO:0005737//cytoplasm;GO:0005856//cytoskeleton;GO:0005634//nucleus;GO:0045202//synapse
Unigene11869_CR1A	582	575	62.2782	gi|326923011|ref|XP_003207735.1|	142.5	1e-32	PREDICTED: acyl-CoA-binding protein-like [Meleagris gallopavo]	gi|468818909|gb|GAGG010685036.1|	143	1e-30	TSA: Anolis carolinensis k41:2048168 transcribed RNA sequence	sp|P82934|ACBP_CHAVI	140	1e-33	Acyl-CoA-binding protein OS=Chaetophractus villosus GN=DBI PE=1 SV=2	SPBC1539.06	108	5e-24	COG4281	Acyl-CoA-binding protein	K08762	2e-33	142	mgp:100548291	diazepam-binding inhibitor (GABA receptor modulator, acyl-CoA-binding protein)	GO:0014009//glial cell proliferation;GO:0031999//negative regulation of fatty acid beta-oxidation;GO:0051281//positive regulation of release of sequestered calcium ion into cytosol;GO:0032228//regulation of synaptic transmission, GABAergic;GO:0001942//hair follicle development;GO:0043588//skin development;GO:0006641//triglyceride metabolic process;GO:0046889//positive regulation of lipid biosynth…	GO:0008289//lipid binding;GO:0000062//fatty-acyl-CoA binding;GO:0030156//benzodiazepine receptor binding	GO:0005615//extracellular space;GO:0016021//integral to membrane;GO:0005794//Golgi apparatus;GO:0008021//synaptic vesicle;GO:0005783//endoplasmic reticulum;GO:0005886//plasma membrane;GO:0005634//nucleus;GO:0043292//contractile fiber;GO:0005778//peroxisomal membrane;GO:0005739//mitochondrion
Unigene23360_CR1A	1269	1250	62.0926	gi|327260792|ref|XP_003215217.1|	812.4	0	PREDICTED: basic leucine zipper and W2 domain-containing protein 1-like [Anolis carolinensis]	gi|463542031|gb|GAFZ01006013.1|	1871	0	TSA: Anolis carolinensis comp1627_c0_seq1 transcribed RNA sequence	sp|Q6P7P5|BZW1_RAT	738	0	Basic leucine zipper and W2 domain-containing protein 1 OS=Rattus norvegicus GN=Bzw1 PE=2 SV=1	--	--	--	--	--	--	--	--	--	--	-	-	-
Unigene403_CR1A	451	443	61.9182	gi|440912850|gb|ELR62378.1|	234.6	1e-60	hypothetical protein M91_21246, partial [Bos grunniens mutus]	gi|16076778|gb|AF332697.1|AF332697	618	1e-174	Vipera ammodytes Bov-B LINE, complete sequence	sp|P16423|POLR_DROME	54.3	1e-07	Retrovirus-related Pol polyprotein from type-2 retrotransposable element R2DM OS=Drosophila melanogaster GN=pol PE=4 SV=1	--	--	--	--	--	K09228	5e-17	86.7	bta:520684	KRAB domain-containing zinc finger protein	GO:0006278//RNA-dependent DNA replication;GO:0006355//regulation of transcription, DNA-dependent	GO:0003964//RNA-directed DNA polymerase activity;GO:0003723//RNA binding	GO:0005622//intracellular
Unigene20536_CR1A	1751	1719	61.8844	gi|118099099|ref|XP_415568.2|	740.3	0	PREDICTED: UDP-N-acteylglucosamine pyrophosphorylase 1-like 1 [Gallus gallus]	gi|462770452|gb|GAFZ01244777.1|	454	1e-124	TSA: Anolis carolinensis comp16292_c0_seq1 transcribed RNA sequence	sp|Q3KQV9|UAP1L_HUMAN	706	0	UDP-N-acetylhexosamine pyrophosphorylase-like protein 1 OS=Homo sapiens GN=UAP1L1 PE=1 SV=2	YDL103c	315	2e-85	COG4284	UDP-glucose pyrophosphorylase	K00972	0	740	gga:417295	UDP-N-acetylglucosamine pyrophosphorylase [EC:2.7.7.23]	GO:0008152//metabolic process	GO:0016779//nucleotidyltransferase activity	-
Unigene22343_CR1A	1047	1027	61.8323	--	--	--	--	gi|38678674|gb|AC122882.4|	77.8	1e-10	Mus musculus BAC clone RP23-80M17 from chromosome 7, complete sequence	--	--	--	--	--	--	--	--	--	--	--	--	--	--	-	-	-
Unigene24847_CR1A	806	789	61.7069	gi|327268533|ref|XP_003219051.1|	313.9	5e-84	PREDICTED: ATP synthase subunit O, mitochondrial-like [Anolis carolinensis]	gi|463663727|gb|GAGA01684998.1|	198	3e-47	TSA: Anolis carolinensis k76_1249699 transcribed RNA sequence	sp|Q2EN81|ATPO_PIG	275	1e-73	ATP synthase subunit O, mitochondrial OS=Sus scrofa GN=ATP5O PE=1 SV=1	YDR298c	136	4e-32	COG0712	F0F1-type ATP synthase, delta subunit (mitochondrial oligomycin sensitivity protein)	K02137	7e-85	313	acs:100560905	F-type H+-transporting ATPase oligomycin sensitivity conferral protein [EC:3.6.3.14]	GO:0015986//ATP synthesis coupled proton transport	GO:0046933//hydrogen ion transporting ATP synthase activity, rotational mechanism	-
Unigene6437_CR1A	1615	1563	61.0068	gi|327261363|ref|XP_003215500.1|	447.2	1e-123	PREDICTED: lysosomal-associated transmembrane protein 4A-like isoform 2 [Anolis carolinensis]	gi|327261362|ref|XM_003215452.1|	571	1e-159	PREDICTED: Anolis carolinensis lysosomal-associated transmembrane protein 4A-like, transcript variant 2 (LOC100556564), mRNA	sp|Q5ZML7|LAP4A_CHICK	431	2e-120	Lysosomal-associated transmembrane protein 4A OS=Gallus gallus GN=LAPTM4A PE=2 SV=1	--	--	--	--	--	K12387	1e-122	440	tgu:100190407	lysosomal-associated transmembrane protein	GO:0006810//transport	-	GO:0012505//endomembrane system;GO:0016021//integral to membrane;GO:0005794//Golgi apparatus;GO:0005886//plasma membrane
Unigene24858_CR1A	940	909	60.9575	gi|327270920|ref|XP_003220236.1|	423.3	8e-117	PREDICTED: glutathione S-transferase Mu 1-like [Anolis carolinensis]	gi|463523235|gb|GAFZ01012398.1|	500	1e-138	TSA: Anolis carolinensis comp497_c0_seq2 transcribed RNA sequence	sp|Q9N0V4|GSTM1_BOVIN	347	2e-95	Glutathione S-transferase Mu 1 OS=Bos taurus GN=GSTM1 PE=1 SV=3	--	--	--	--	--	K00799	1e-117	423	acs:100554488	glutathione S-transferase [EC:2.5.1.18]	GO:0043627//response to estrogen stimulus;GO:0006749//glutathione metabolic process	GO:0004364//glutathione transferase activity;GO:0042803//protein homodimerization activity	-
Unigene24852_CR1A	1336	1289	60.8188	gi|327261054|ref|XP_003215347.1|	361.3	6e-98	PREDICTED: dnaJ homolog subfamily B member 9-like isoform 1 [Anolis carolinensis] >gi|327261056|ref|XP_003215348.1| PREDICTED: dnaJ homolog subfamily B member 9-like isoform 2 [Anolis carolinensis]	gi|464484006|gb|GAGA01317707.1|	246	2e-61	TSA: Anolis carolinensis k36_9539411 transcribed RNA sequence	sp|Q9QYI6|DNJB9_MOUSE	345	1e-94	DnaJ homolog subfamily B member 9 OS=Mus musculus GN=Dnajb9 PE=2 SV=2	SA1408	99.4	1e-20	COG0484	DnaJ-class molecular chaperone with C-terminal Zn finger domain	K09515	8e-99	361	acs:100559036	DnaJ homolog subfamily B member 9	GO:0030433//ER-associated protein catabolic process;GO:0043066//negative regulation of apoptotic process;GO:0006950//response to stress	GO:0051787//misfolded protein binding	GO:0005730//nucleolus;GO:0005783//endoplasmic reticulum
Unigene6440_CR1A	442	426	60.7545	--	--	--	--	--	--	--	--	--	--	--	--	--	--	--	--	--	--	--	--	--	--	-	-	-
Unigene16421_CR1A	2697	2595	60.6524	gi|327290296|ref|XP_003229859.1|	553.9	1e-155	PREDICTED: LOW QUALITY PROTEIN: glycerophosphodiester phosphodiesterase 1-like [Anolis carolinensis]	gi|463549618|gb|GAFZ01003430.1|	448	1e-122	TSA: Anolis carolinensis comp13_c121_seq223 transcribed RNA sequence	sp|Q9NZC3|GDE1_HUMAN	447	7e-125	Glycerophosphodiester phosphodiesterase 1 OS=Homo sapiens GN=GDE1 PE=1 SV=1	FN1891	100	2e-20	COG0584	Glycerophosphoryl diester phosphodiesterase	K01126	3e-31	138	cbr:CBG05849	glycerophosphoryl diester phosphodiesterase [EC:3.1.4.46]	GO:0006071//glycerol metabolic process;GO:0006629//lipid metabolic process	GO:0046872//metal ion binding;GO:0047395//glycerophosphoinositol glycerophosphodiesterase activity;GO:0008889//glycerophosphodiester phosphodiesterase activity	GO:0005737//cytoplasm;GO:0016021//integral to membrane
CL4097.Contig1_CR1A	2081	2000	60.5828	gi|156485826|gb|ABU68573.1|	56.2	8e-06	lectoxin-Enh10 [Enhydris polylepis]	gi|238747155|gb|GQ197284.1|	159	7e-35	Agkistrodon contortrix clone E33DIFJ02GG4FW microsatellite sequence	--	--	--	--	--	--	--	--	--	--	--	--	--	--	-	-	-
Unigene11851_CR1A	2149	2056	60.3084	gi|327276405|ref|XP_003222960.1|	555.1	5e-156	PREDICTED: AKT-interacting protein-like [Anolis carolinensis]	gi|463156096|gb|GAFZ01108589.1|	581	1e-162	TSA: Anolis carolinensis comp6327_c0_seq1 transcribed RNA sequence	sp|Q5ZJJ5|AKTIP_CHICK	539	1e-152	AKT-interacting protein OS=Gallus gallus GN=AKTIP PE=2 SV=1	ECU10g1310i	54.7	6e-07	COG5078	Ubiquitin-protein ligase	K02207	5e-06	53.9	cbr:CBG22149	ubiquitin-conjugating enzyme E2 R [EC:6.3.2.19]	GO:0006915//apoptotic process;GO:0008333//endosome to lysosome transport;GO:0032092//positive regulation of protein binding;GO:0045022//early endosome to late endosome transport;GO:0001934//positive regulation of protein phosphorylation;GO:0007032//endosome organization;GO:0007040//lysosome organization;GO:0015031//protein transport	GO:0005515//protein binding;GO:0019787//small conjugating protein ligase activity	GO:0070695//FHF complex;GO:0030897//HOPS complex;GO:0005730//nucleolus;GO:0005794//Golgi apparatus;GO:0005886//plasma membrane
Unigene6984_CR1A	432	413	60.264	gi|350536085|ref|NP_001232228.1|	111.7	1e-23	putative translocase of outer mitochondrial membrane 7 variant 2 [Taeniopygia guttata] >gi|197129611|gb|ACH46109.1| putative translocase of outer mitochondrial membrane 7 variant 1 [Taeniopygia guttata] >gi|197129612|gb|ACH46110.1| putative translocase of outer mitochondrial membrane 7 variant 2 [Taeniopygia guttata] >gi|197129613|gb|ACH46111.1| putative translocase of outer mitochondrial membran…	gi|350536084|ref|NM_001245299.1|	186	6e-44	Taeniopygia guttata translocase of outer mitochondrial membrane 7-like (LOC100190521), nuclear gene encoding mitochondrial protein, mRNA	sp|A1XQS2|TOM7_PIG	108	5e-24	Mitochondrial import receptor subunit TOM7 homolog OS=Sus scrofa GN=TOMM7 PE=3 SV=1	--	--	--	--	--	--	--	--	--	--	GO:0044267//cellular protein metabolic process;GO:0030150//protein import into mitochondrial matrix	GO:0008320//protein transmembrane transporter activity;GO:0005515//protein binding	GO:0016021//integral to membrane;GO:0005742//mitochondrial outer membrane translocase complex
Unigene12058_CR1A	447	427	60.216	gi|354477761|ref|XP_003501087.1|	147.9	1e-34	PREDICTED: immediate early response 3-interacting protein 1-like [Cricetulus griseus]	gi|463249460|gb|GAFZ01076951.1|	196	6e-47	TSA: Anolis carolinensis comp4209_c0_seq1 transcribed RNA sequence	sp|Q9CR20|IR3IP_MOUSE	146	1e-35	Immediate early response 3-interacting protein 1 OS=Mus musculus GN=Ier3ip1 PE=2 SV=1	--	--	--	--	--	--	--	--	--	--	GO:0042981//regulation of apoptotic process	-	GO:0005789//endoplasmic reticulum membrane;GO:0005794//Golgi apparatus;GO:0016021//integral to membrane
Unigene24793_CR1A	687	654	60.0085	gi|345800534|ref|XP_848624.2|	175.6	1e-42	PREDICTED: ribonuclease kappa isoform 1 [Canis lupus familiaris]	gi|463542234|gb|GAFZ01005944.1|	262	2e-66	TSA: Anolis carolinensis comp1605_c0_seq1 transcribed RNA sequence	sp|Q8K3C0|RNK_MOUSE	167	2e-41	Ribonuclease kappa OS=Mus musculus GN=Rnasek PE=3 SV=1	--	--	--	--	--	K05626	2e-06	52.8	mdo:100033075	atrophin-1 (dentatorubral-pallidoluysian atrophy protein)	GO:0009303//rRNA transcription	GO:0004521//endoribonuclease activity;GO:0003677//DNA binding;GO:0003682//chromatin binding	GO:0016021//integral to membrane
Unigene24828_CR1A	787	749	59.9927	gi|410917033|ref|XP_003971991.1|	222.2	2e-56	PREDICTED: ATP synthase subunit d, mitochondrial-like isoform 1 [Takifugu rubripes]	gi|469565447|gb|GAGG010246016.1|	73.8	1e-09	TSA: Anolis carolinensis k26:2909380 transcribed RNA sequence	sp|O75947|ATP5H_HUMAN	181	1e-45	ATP synthase subunit d, mitochondrial OS=Homo sapiens GN=ATP5H PE=1 SV=3	--	--	--	--	--	K02138	3e-56	218	tgu:100232347	F-type H+-transporting ATPase subunit d [EC:3.6.3.14]	GO:0015986//ATP synthesis coupled proton transport	GO:0015078//hydrogen ion transmembrane transporter activity;GO:0016887//ATPase activity	GO:0000276//mitochondrial proton-transporting ATP synthase complex, coupling factor F(o)
Unigene22192_CR1A	1320	1250	59.6936	--	--	--	--	--	--	--	--	--	--	--	--	--	--	--	--	--	--	--	--	--	--	-	-	-
Unigene24845_CR1A	577	546	59.6497	gi|395513139|ref|XP_003760787.1|	189.1	1e-46	PREDICTED: NADH dehydrogenase [ubiquinone] 1 alpha subcomplex subunit 13 [Sarcophilus harrisii]	gi|464710500|gb|GAGA01091213.1|	105	2e-19	TSA: Anolis carolinensis k26_14560063 transcribed RNA sequence	sp|Q0MQ89|NDUAD_GORGO	189	4e-48	NADH dehydrogenase [ubiquinone] 1 alpha subcomplex subunit 13 OS=Gorilla gorilla gorilla GN=NDUFA13 PE=2 SV=3	--	--	--	--	--	K11353	2e-47	188	mmu:67184	NADH dehydrogenase (ubiquinone) 1 alpha subcomplex 13 [EC:1.6.5.3 1.6.99.3]	GO:0017148//negative regulation of translation;GO:0030262//apoptotic nuclear changes;GO:0045892//negative regulation of transcription, DNA-dependent;GO:0097190//apoptotic signaling pathway;GO:0006917//induction of apoptosis;GO:0030308//negative regulation of cell growth;GO:0044281//small molecule metabolic process;GO:0072593//reactive oxygen species metabolic process;GO:0006606//protein import in…	GO:0005515//protein binding;GO:0008137//NADH dehydrogenase (ubiquinone) activity;GO:0005524//ATP binding	GO:0005654//nucleoplasm;GO:0005747//mitochondrial respiratory chain complex I
Unigene19745_CR1A	574	542	59.5222	gi|327288510|ref|XP_003228969.1|	240.3	3e-62	PREDICTED: huntingtin-interacting protein K-like [Anolis carolinensis]	gi|463509022|gb|GAFZ01017223.1|	373	1e-100	TSA: Anolis carolinensis comp928_c0_seq5 transcribed RNA sequence	sp|Q9CR41|HYPK_MOUSE	205	6e-53	Huntingtin-interacting protein K OS=Mus musculus GN=Hypk PE=2 SV=2	--	--	--	--	--	--	--	--	--	--	-	-	GO:0005634//nucleus;GO:0005737//cytoplasm
Unigene24824_CR1A	418	393	59.2663	--	--	--	--	--	--	--	--	--	--	--	--	--	--	--	--	--	--	--	--	--	--	-	-	-
Unigene16293_CR1A	1020	958	59.2048	gi|350539904|ref|NP_001232543.1|	405.6	2e-111	putative apolipoprotein A-I binding protein precursor [Taeniopygia guttata] >gi|197128548|gb|ACH45046.1| putative apolipoprotein A-I binding protein [Taeniopygia guttata]	gi|350539903|ref|NM_001245614.1|	299	1e-77	Taeniopygia guttata apolipoprotein A-I binding protein-like (LOC100190383), mRNA	sp|F7DL67|NNRE_XENTR	368	1e-101	NAD(P)H-hydrate epimerase OS=Xenopus tropicalis GN=apoa1bp PE=3 SV=1	SPAC15A10.05c	198	1e-50	COG0062	Uncharacterized conserved protein	--	--	--	--	--	GO:0051289//protein homotetramerization	GO:0046872//metal ion binding;GO:0016853//isomerase activity;GO:0042803//protein homodimerization activity;GO:0000166//nucleotide binding	GO:0005615//extracellular space;GO:0005929//cilium;GO:0044297//cell body;GO:0005739//mitochondrion
Unigene16306_CR1A	1189	1116	59.1662	gi|327271415|ref|XP_003220483.1|	362.5	2e-98	PREDICTED: ATP synthase subunit b, mitochondrial-like isoform 1 [Anolis carolinensis]	gi|467513357|gb|GACT010332130.1|	151	9e-33	TSA: Anolis carolinensis k26:20937736 transcribed RNA sequence	sp|P24539|AT5F1_HUMAN	291	1e-78	ATP synthase subunit b, mitochondrial OS=Homo sapiens GN=ATP5F1 PE=1 SV=2	--	--	--	--	--	K02127	3e-99	362	acs:100556118	F-type H+-transporting ATPase subunit b [EC:3.6.3.14]	GO:0015986//ATP synthesis coupled proton transport	GO:0046933//hydrogen ion transporting ATP synthase activity, rotational mechanism	GO:0000276//mitochondrial proton-transporting ATP synthase complex, coupling factor F(o)
Unigene7161_CR1A	777	729	59.1423	gi|224081582|ref|XP_002192630.1|	177.9	4e-43	PREDICTED: ATPase inhibitor, mitochondrial [Taeniopygia guttata]	gi|467322073|gb|GACT010427746.1|	89.7	2e-14	TSA: Anolis carolinensis k26:698576 transcribed RNA sequence	sp|F7BK26|ATIF1_XENTR	162	7e-40	ATPase inhibitor, mitochondrial OS=Xenopus tropicalis GN=atpif1 PE=3 SV=1	--	--	--	--	--	K01934	7e-16	84.7	dpe:Dper_GL11441	5-formyltetrahydrofolate cyclo-ligase [EC:6.3.3.2]	GO:0006783//heme biosynthetic process;GO:0045980//negative regulation of nucleotide metabolic process;GO:0051346//negative regulation of hydrolase activity;GO:0030218//erythrocyte differentiation;GO:0051289//protein homotetramerization	GO:0051117//ATPase binding;GO:0042803//protein homodimerization activity;GO:0042030//ATPase inhibitor activity	GO:0005739//mitochondrion
Unigene24906_CR1A	432	405	59.0966	--	--	--	--	--	--	--	--	--	--	--	--	--	--	--	--	--	--	--	--	--	--	-	-	-
Unigene6441_CR1A	895	839	59.0922	gi|363731896|ref|XP_423972.3|	279.3	1e-73	PREDICTED: mitochondrial import receptor subunit TOM20 homolog [Gallus gallus]	gi|463515965|gb|GAFZ01014862.1|	519	1e-144	TSA: Anolis carolinensis comp709_c0_seq1 transcribed RNA sequence	sp|Q5RA31|TOM20_PONAB	273	4e-73	Mitochondrial import receptor subunit TOM20 homolog OS=Pongo abelii GN=TOMM20 PE=2 SV=1	--	--	--	--	--	--	--	--	--	--	GO:0044267//cellular protein metabolic process;GO:0006626//protein targeting to mitochondrion	GO:0015450//P-P-bond-hydrolysis-driven protein transmembrane transporter activity;GO:0051082//unfolded protein binding	GO:0016021//integral to membrane;GO:0005742//mitochondrial outer membrane translocase complex
Unigene152_CR1A	2674	2503	59.0053	gi|327285596|ref|XP_003227519.1|	408.7	8e-112	PREDICTED: signal peptidase complex subunit 2-like [Anolis carolinensis]	gi|463528305|gb|GAFZ01010677.1|	521	1e-144	TSA: Anolis carolinensis comp368_c0_seq1 transcribed RNA sequence	sp|Q9CYN2|SPCS2_MOUSE	379	2e-104	Signal peptidase complex subunit 2 OS=Mus musculus GN=Spcs2 PE=2 SV=1	--	--	--	--	--	K12947	1e-105	385	bta:786732	signal peptidase complex subunit 2 [EC:3.4.-.-]	GO:0006465//signal peptide processing;GO:0006508//proteolysis	GO:0008233//peptidase activity	GO:0016021//integral to membrane;GO:0005787//signal peptidase complex
Unigene23613_CR1A	3034	2839	58.985	gi|449278372|gb|EMC86215.1|	1263.4	0	Mannosyl-oligosaccharide 1,2-alpha-mannosidase IB [Columba livia]	gi|463537110|gb|GAFZ01007677.1|	2056	0	TSA: Anolis carolinensis comp1899_c0_seq1 transcribed RNA sequence	sp|O60476|MA1A2_HUMAN	1183	0	Mannosyl-oligosaccharide 1,2-alpha-mannosidase IB OS=Homo sapiens GN=MAN1A2 PE=2 SV=1	--	--	--	--	--	K01230	0	1250	gga:418265	mannosyl-oligosaccharide alpha-1,2-mannosidase [EC:3.2.1.113]	GO:0006491//N-glycan processing;GO:0048286//lung alveolus development;GO:0018279//protein N-linked glycosylation via asparagine;GO:0043687//post-translational protein modification;GO:0007585//respiratory gaseous exchange	GO:0005509//calcium ion binding;GO:0004571//mannosyl-oligosaccharide 1,2-alpha-mannosidase activity	GO:0005730//nucleolus;GO:0016021//integral to membrane;GO:0000139//Golgi membrane
Unigene6438_CR1A	860	804	58.9317	gi|363742279|ref|XP_001233592.2|	238	4e-61	PREDICTED: 28S ribosomal protein S15, mitochondrial-like [Gallus gallus]	gi|464011916|gb|GAGA01510922.1|	119	2e-23	TSA: Anolis carolinensis k51_4838374 transcribed RNA sequence	sp|Q6DGL8|RT15_DANRE	190	4e-48	28S ribosomal protein S15, mitochondrial OS=Danio rerio GN=mrps15 PE=2 SV=1	TM1344	62.8	7e-10	COG0184	Ribosomal protein S15P/S13E	--	--	--	--	--	-	-	GO:0044424//intracellular part
[truncated: 73,840 more rows]

## Sheet: FPKM > 1
geneID	geneLength	CR1A_rawfragments(15863848)	CR1A_FPKM	Nr-ID	Nr-Score	Nr-Evalue	Nr-annotation	Nt-ID	Nt-Score	Nt-Evalue	Nt-annotation	Swissprot-ID	Swissprot-Score	Swissprot-Evalue	Swissprot-annotation	COG-Protein-or-Domain	COG-Score	COG-Evalue	COG-ID	COG-Function-Description	KO_id	KEGG-Evalue	KEGG-Score	KEGG-Gene	ko_definition	GO-BiologicalProcess	GO-MolecularFunction	Go-CellularComponent
[truncated: 59,349 more rows]

[truncated: 5 more sheets: Non toxin, Unidentified, Toxin, Toxin annotation sequences, Toxin summarized]
